# Supplementary material for: The dynamic adsorption affinity of ligands is a surrogate for the passivation of surface defects
Source: Nat Commun. 2024 Mar 6;15:2035. doi: 10.1038/s41467-024-46368-8 (PMC10918106; doi:10.1038/s41467-024-46368-8)
Supplement: Supplementary file 5 — Supplementary Data 1 [file 41467_2024_46368_MOESM5_ESM.xlsx]

## Sheet: Sheet1
48
Pb 0.000000 0.000000 0.000000
Pb 4.351698 4.229956 6.266270
I 8.502880 7.973886 3.162420
I 0.200517 0.486026 9.370120
I 4.552215 3.694137 9.428691
I 4.151182 4.765775 3.103850
I 5.910951 1.533250 0.238191
I 2.792446 6.926662 12.294350
I 7.098522 5.703064 12.328667
I 1.604875 2.756848 0.203874
I 2.746823 6.986805 6.470144
I 5.956573 1.473108 6.062397
I 1.559252 2.696706 6.028079
I 7.144144 5.763206 6.504462
N 3.936964 0.154078 9.399636
N 4.766433 8.305834 3.132904
N 0.414735 4.433827 3.133366
N 8.288662 4.026085 9.399175
C 3.535349 0.631765 3.133506
C 5.168048 7.828147 9.399034
C 0.816350 4.861721 9.399777
C 7.887048 3.598191 3.132764
H 3.827851 1.687145 3.134076
H 4.875546 6.772766 9.398465
H 0.523848 5.917102 9.400346
H 8.179549 2.542811 3.132195
H 2.956727 0.404305 2.233917
H 5.746670 8.055607 10.298623
H 1.397307 4.631418 10.297028
H 7.306090 3.828494 2.235513
H 5.749005 8.058451 8.501783
H 2.954391 0.401462 4.030758
H 7.308426 3.825651 4.032353
H 1.394971 4.634261 8.500188
H 5.342620 0.014238 2.293893
H 3.360778 8.445674 10.238647
H 7.712499 4.237576 10.239985
H 0.990898 4.222337 2.292556
H 3.360800 8.452293 8.558826
H 5.342596 0.007619 3.973715
H 0.990921 4.215718 3.972376
H 7.712476 4.244194 8.560164
H 4.151180 1.175351 9.403951
H 4.552217 7.284561 3.128589
H 0.200519 5.455100 3.137681
H 8.502878 3.004812 9.394860
Sn 4.351698 4.254852 0.000000
Sn 0.000000 -0.024896 6.266270
