# Supplementary material for: The dynamic adsorption affinity of ligands is a surrogate for the passivation of surface defects
Source: Nat Commun. 2024 Mar 6;15:2035. doi: 10.1038/s41467-024-46368-8 (PMC10918106; doi:10.1038/s41467-024-46368-8)
Supplement: Supplementary file 6 — Supplementary Data 2 [file 41467_2024_46368_MOESM6_ESM.xlsx]

## Sheet: Initial configurations
1551
C	3.11921	2.90734	2.43691
C	15.625	2.95503	2.31799
C	9.40057	2.87651	1.81937
C	21.8219	2.94847	1.80669
C	3.14406	2.94956	8.52555
C	15.5257	2.94057	8.53903
C	9.37651	9.2381	2.52961
C	21.7613	9.25519	2.40962
C	3.15326	9.20342	8.40136
C	15.5672	9.20941	8.29411
C	9.29519	9.21394	8.39609
C	21.7491	9.22454	8.3876
C	9.36948	2.89496	8.84072
C	21.7988	2.85494	8.90996
C	3.15773	9.103	2.93379
C	15.6571	9.05643	3.02168
C	3.09577	3.01619	14.6645
C	15.5143	3.03416	14.6028
C	9.23778	2.97534	14.5021
C	21.6496	2.9782	14.5232
C	3.30033	3.58377	20.4912
C	15.7515	3.65191	20.7493
C	9.26056	9.27125	14.6839
C	21.6808	9.26072	14.6306
C	3.74799	9.32984	20.3667
C	16.0326	9.36975	20.3518
C	8.82938	9.29729	20.3922
C	21.193	9.29716	20.3011
C	9.04361	2.98124	20.6172
C	21.2944	3.02992	20.6101
C	3.19853	9.12718	15.0075
C	15.5887	9.13182	14.9359
C	3.18911	15.4187	2.39877
C	15.5573	15.4252	2.26247
C	9.3584	15.5596	1.91624
C	21.865	15.2568	1.9254
C	3.14854	15.4576	8.53285
C	15.5108	15.47	8.50764
C	9.29944	21.6945	2.50179
C	21.7376	21.7142	2.22925
C	3.17115	21.6958	8.412
C	15.5671	21.6929	8.3387
C	9.3191	21.7355	8.40003
C	21.7361	21.7303	8.39144
C	9.35817	15.354	8.85925
C	21.827	15.3536	8.88581
C	3.26037	21.6546	2.72954
C	15.7725	21.5942	2.93431
C	3.09754	15.5095	14.6768
C	15.5073	15.5121	14.5493
C	9.25433	15.4718	14.4992
C	21.7066	15.4731	14.5259
C	3.28338	16.1375	20.5807
C	15.8106	15.9653	20.688
C	9.27404	21.7686	14.6952
C	21.6765	21.7818	14.6723
C	3.69134	21.7899	20.4368
C	15.9958	21.8938	20.2968
C	8.86116	21.7702	20.1405
C	21.168	21.8114	20.3011
C	9.06236	15.4218	20.4467
C	21.2094	15.6727	20.6004
C	3.19765	21.6827	14.9679
C	15.6165	21.6686	14.9721
H	2.54508	2.89441	3.36375
H	16.0987	2.84706	3.29741
H	9.18709	2.83891	2.89526
H	21.7388	3.01279	2.89537
H	3.08153	2.95167	9.61263
H	15.4664	2.90836	9.62491
H	9.31294	9.48531	3.58697
H	21.7736	9.23353	3.49704
H	3.12576	9.17286	9.48602
H	15.5772	9.18643	9.38285
H	9.1549	9.19428	9.47475
H	21.6881	9.22102	9.47481
H	3.17434	4.91922	2.47203
H	15.7193	4.95207	2.46891
H	9.28905	4.8948	1.85459
H	21.7403	4.95221	1.67482
H	1.12011	2.89304	8.3625
H	13.5199	2.86337	8.35299
H	11.4012	9.1529	2.60184
H	23.7652	8.94371	2.304
H	3.15641	11.2211	8.42872
H	15.5635	11.227	8.31242
H	9.25821	11.2315	8.38865
H	21.7013	11.2408	8.35007
H	4.08169	4.23465	1.16494
H	14.9702	4.40803	1.00243
H	9.60042	4.21215	0.261449
H	21.8021	4.12531	0.108837
H	1.95766	2.91211	6.83483
H	14.3713	2.94981	6.84041
H	10.7174	8.84771	1.03121
H	22.943	8.99617	0.764361
H	3.20198	10.5383	6.82426
H	15.5634	10.5334	6.70434
H	9.48653	10.5292	6.81276
H	21.7995	10.5104	6.77319
H	4.02053	1.631	1.08313
H	14.6926	1.84733	0.846676
H	9.85848	1.65269	0.220625
H	22.1182	1.63588	0.258277
H	4.49822	2.96485	6.97312
H	16.8994	2.99919	6.9954
H	8.27715	8.84011	0.852311
H	20.5244	9.56759	0.80095
H	3.18662	7.96611	6.75293
H	15.5292	7.95793	6.65267
H	9.51472	7.96924	6.76779
H	21.8927	7.96107	6.76933
H	3.15707	0.899032	2.39313
H	15.3697	0.962088	2.1811
H	9.5563	0.872474	1.76884
H	21.95	0.944231	1.89859
H	5.16088	2.99277	8.58175
H	17.5569	2.97319	8.61629
H	7.36882	9.30292	2.30363
H	19.767	9.59279	2.36688
H	3.14887	7.1923	8.31307
H	15.5571	7.19542	8.22735
H	9.30361	7.20173	8.31276
H	21.8177	7.21028	8.33604
H	8.49156	2.73489	6.92628
H	20.9621	2.63564	6.98699
H	10.0599	2.1308	7.02693
H	22.5556	2.10966	7.11555
H	9.81097	3.78734	6.99776
H	22.2297	3.74945	7.06599
H	9.05049	1.90492	9.17746
H	21.5051	1.85906	9.24826
H	10.3694	3.12085	9.2218
H	22.7839	3.1155	9.30258
H	8.65105	3.65435	9.16034
H	21.0546	3.59394	9.21409
H	2.45813	8.78406	0.975208
H	14.7582	8.79419	1.15621
H	4.07071	8.36222	1.20246
H	16.4028	8.41548	1.17439
H	3.64343	9.98702	1.09934
H	15.9214	10.0321	1.20167
H	2.88329	8.0992	3.2779
H	15.4015	8.04628	3.35062
H	4.10399	9.4213	3.38563
H	16.6454	9.33716	3.39201
H	2.3599	9.81409	3.17008
H	14.9014	9.76367	3.36869
H	3.16326	3.01992	15.7509
H	15.6396	3.03409	15.6874
H	9.10064	2.975	15.581
H	21.5415	2.96132	15.6057
H	3.24645	4.65292	20.6914
H	15.6305	4.68743	21.0756
H	9.35211	9.29497	15.7661
H	21.7687	9.24598	15.7123
H	4.8074	9.35046	20.6207
H	17.0958	9.36065	20.5965
H	7.75299	9.22076	20.5448
H	20.1273	9.21478	20.4923
H	3.14994	5.02901	14.6084
H	15.5695	5.04765	14.5506
H	9.25923	4.9914	14.4808
H	21.6689	4.99354	14.5273
H	1.2876	3.48106	20.4122
H	13.7875	3.54139	20.3079
H	11.2664	9.16519	14.4234
H	23.6944	9.15886	14.389
H	3.6973	11.3392	20.3909
H	16.0527	11.3825	20.3188
H	8.73086	11.2911	20.6217
H	21.0407	11.3014	20.233
H	3.03858	4.28961	13.0409
H	15.3582	4.30871	12.9862
H	9.42095	4.26002	12.9001
H	21.7926	4.28152	12.9334
H	2.09964	1.96065	20.0887
H	14.6987	2.08849	19.9235
H	10.355	9.18803	12.9508
H	22.8017	9.22676	12.9065
H	2.16246	10.5739	19.9761
H	14.4813	10.6763	19.9552
H	10.353	10.6963	20.288
H	22.6807	10.7145	20.0193
H	2.95601	1.73477	13.0546
H	15.2853	1.75913	12.9957
H	9.4328	1.69218	12.9018
H	21.8175	1.71409	12.9026
H	4.68578	2.0785	20.1653
H	17.208	2.19477	20.5042
H	7.84198	9.27491	13.1813
H	20.284	9.33216	13.1203
H	2.25134	8.07965	19.757
H	14.4748	8.15592	19.8237
H	10.4792	8.14884	19.9414
H	22.8738	8.16006	19.9699
H	3.04333	1.00158	14.6243
H	15.4606	1.0168	14.5609
H	9.25208	0.961681	14.4794
H	21.6659	0.963436	14.4776
H	5.30062	3.70677	20.4051
H	17.732	3.7642	21.0987
H	7.2444	9.36032	14.8163
H	19.6697	9.35033	14.746
H	3.81164	7.34515	20.108
H	16.0118	7.37656	20.1548
H	8.94914	7.31158	20.1016
H	21.3811	7.29793	20.2783
H	9.12526	2.81226	18.5261
H	21.4959	2.90822	18.5281
H	10.4087	2.03864	19.3278
H	22.702	2.06419	19.381
H	10.4023	3.69935	19.186
H	22.7711	3.72999	19.296
H	8.43322	2.07975	20.7419
H	20.6127	2.17257	20.6604
H	9.76608	3.09198	21.4312
H	21.9727	3.02888	21.4681
H	8.40055	3.86705	20.5715
H	20.723	3.96436	20.5767
H	2.28293	8.8474	13.1332
H	14.6972	8.80375	13.0591
H	3.95622	8.72347	13.0848
H	16.372	8.65996	13.0446
H	3.23386	10.2212	13.2139
H	15.664	10.177	13.109
H	3.11907	8.07244	15.2805
H	15.5062	8.08436	15.2327
H	4.14415	9.54486	15.3606
H	16.5285	9.55832	15.2909
H	2.35289	9.69124	15.4103
H	14.7363	9.70318	15.3088
H	3.3964	15.4274	3.47044
H	15.8718	15.3843	3.30541
H	9.49026	15.613	2.99737
H	21.9257	15.0435	2.99113
H	3.09717	15.4785	9.61441
H	15.436	15.5165	9.58772
H	9.27301	22.1202	3.505
H	21.9818	21.6424	3.28744
H	3.17072	21.664	9.50033
H	15.5663	21.6511	9.42417
H	9.22325	21.7358	9.48523
H	21.6696	21.7422	9.47652
H	3.09159	17.431	2.36194
H	15.6971	17.4397	2.23573
H	9.53845	17.5697	1.75558
H	21.8847	17.2385	2.24243
H	1.13078	15.3889	8.38519
H	13.5044	15.423	8.30016
H	11.3302	21.6217	2.47896
H	23.6624	22.0369	1.73941
H	3.16178	23.7084	8.43287
H	15.5706	23.7034	8.37863
H	9.30145	23.7456	8.34398
H	21.6938	23.7393	8.31565
H	2.81449	16.6873	0.816364
H	15.1891	16.7402	0.728406
H	9.34886	16.7385	0.225996
H	21.7277	16.7705	0.544372
H	1.94535	15.3927	6.85722
H	14.3677	15.377	6.80038
H	10.5376	20.9859	1.05586
H	22.5872	21.9931	0.348637
H	3.16857	23.0176	6.82798
H	15.5684	23.0307	6.76977
H	9.45536	23.0034	6.78154
H	21.8072	22.9844	6.75666
H	2.94515	14.1173	0.816434
H	14.9188	14.2291	0.714433
H	8.97109	14.266	0.35874
H	21.9056	14.3414	0.0997287
H	4.49577	15.4436	6.97377
H	16.8922	15.414	6.98332
H	8.16401	21.0158	0.959922
H	20.1191	21.6164	0.948331
H	3.16	20.4523	6.76173
H	15.5565	20.4581	6.68205
H	9.46042	20.4395	6.79279
H	21.863	20.4298	6.79322
H	3.30267	13.4006	2.35984
H	15.3683	13.4133	2.18213
H	9.14088	13.5618	1.9888
H	21.8477	13.282	1.50904
H	5.16543	15.4969	8.56979
H	17.5372	15.4981	8.59464
H	7.28273	21.6421	2.36541
H	19.7742	21.4755	2.65109
H	3.16805	19.6775	8.33196
H	15.5537	19.6765	8.24404
H	9.32421	19.7137	8.37074
H	21.7839	19.7116	8.37552
H	8.48397	15.1872	6.94537
H	21.0041	15.0688	6.97934
H	10.0671	14.6371	7.035
H	22.624	14.6491	7.09709
H	9.75928	16.2794	7.0263
H	22.1937	16.2633	7.03424
H	9.05714	14.356	9.18696
H	21.5548	14.3515	9.22562
H	10.3529	15.5945	9.24354
H	22.8033	15.6343	9.2864
H	8.6274	16.095	9.19192
H	21.0644	16.0729	9.19193
H	2.41882	21.4255	0.826053
H	14.8655	21.6602	1.06142
H	4.02628	20.96	0.899413
H	16.4282	20.972	1.04096
H	3.643	22.5809	0.883047
H	16.2369	22.6412	1.18763
H	2.98887	20.6475	3.0555
H	15.4849	20.5691	3.1833
H	4.23995	21.9303	3.12753
H	16.764	21.8186	3.33151
H	2.49876	22.3728	3.04423
H	15.0366	22.2989	3.32833
H	3.17115	15.5088	15.7606
H	15.5977	15.4933	15.6335
H	9.15848	15.4744	15.5797
H	21.7187	15.4282	15.6061
H	3.23155	17.1618	20.9396
H	15.6582	16.7193	21.4536
H	9.37344	21.7801	15.7755
H	21.7725	21.8073	15.7532
H	4.74068	21.7712	20.7294
H	17.0628	21.851	20.5153
H	7.77437	21.7298	20.0795
H	20.102	21.735	20.5114
H	3.17796	17.5214	14.621
H	15.5412	17.5262	14.5391
H	9.27536	17.4864	14.4705
H	21.7097	17.4876	14.5804
H	1.27208	16.0462	20.4907
H	13.8732	15.4115	20.7474
H	11.2817	21.7157	14.4295
H	23.6905	21.7338	14.4213
H	3.72032	23.7878	20.3669
H	16.0294	23.8918	20.4284
H	8.78263	23.7649	20.2177
H	21.0561	23.8097	20.2755
H	3.04304	16.7872	13.0572
H	15.3999	16.8218	12.9569
H	9.37352	16.7521	12.8901
H	21.6873	16.8257	12.9704
H	2.08249	14.5884	19.9593
H	14.8396	14.5966	19.5177
H	10.3694	21.729	12.9595
H	22.7891	21.7184	12.9431
H	2.17316	23.0708	19.9404
H	14.4373	23.2276	20.0977
H	10.4163	23.137	20.216
H	22.6659	23.1919	19.9696
H	2.94301	14.2353	13.0632
H	15.3328	14.261	12.9186
H	9.38866	14.182	12.8986
H	21.6952	14.2535	12.8685
H	4.64498	14.6867	20.0349
H	17.2944	15.1117	19.5377
H	7.84971	21.7836	13.2012
H	20.2691	21.7956	13.171
H	2.16147	20.5617	19.8345
H	14.4233	20.7463	19.6552
H	10.5147	20.5309	20.0474
H	22.8065	20.634	19.8696
H	3.03635	13.4939	14.6247
H	15.4804	13.5008	14.471
H	9.24757	13.4587	14.4804
H	21.7121	13.4652	14.4211
H	5.28575	16.2484	20.4979
H	17.7716	16.4392	20.5674
H	7.25942	21.8424	14.8348
H	19.6693	21.8731	14.8013
H	3.68847	19.7889	20.2422
H	15.9517	19.9141	19.9156
H	8.94962	19.762	20.0239
H	21.2943	19.8068	20.2054
H	9.03625	15.435	18.3511
H	21.4936	15.4303	18.5405
H	10.3209	14.5581	18.9884
H	22.7082	14.7039	19.4826
H	10.3775	16.2247	19.0155
H	22.6906	16.3584	19.271
H	8.41695	14.5373	20.5156
H	20.5713	14.7853	20.6817
H	9.81241	15.4189	21.2449
H	21.8421	15.7568	21.4876
H	8.45207	16.3313	20.5063
H	20.5889	16.5685	20.4887
H	2.27976	21.4324	13.0814
H	14.6871	21.3396	13.1125
H	3.95533	21.3342	13.0285
H	16.3644	21.2762	13.0398
H	3.20593	22.8124	13.1972
H	15.5873	22.7499	13.1667
H	3.1516	20.6221	15.2226
H	15.5672	20.6141	15.2536
H	4.13282	22.1215	15.323
H	16.5563	22.1132	15.3076
H	2.33891	22.2166	15.3835
H	14.7618	22.2149	15.3804
H	17.8259	4.76449	35.7689
H	17.8017	5.84857	36.9345
H	3.40229	16.2886	24.8208
H	2.45766	15.4841	23.8494
H	8.03145	12.2736	24.0401
H	9.24673	11.3557	24.1075
H	22.2248	21.2309	33.7711
H	21.6225	20.3014	32.7083
H	18.5969	23.0379	24.4882
H	17.7449	21.8465	23.9311
H	16.3959	10.4282	25.4205
H	16.1622	10.5021	26.9388
H	15.2187	5.20423	33.7678
H	14.4287	5.85156	34.9289
H	23.5356	18.9655	37.7522
H	22.1175	18.6311	37.1796
H	5.75794	16.2301	27.3212
H	6.3747	17.2896	26.3633
H	20.2596	17.1161	36.9724
H	19.9274	18.0444	38.2087
H	17.6941	20.1845	31.4109
H	16.172	19.7524	31.1291
H	20.6622	12.248	28.9783
H	22.1349	12.3794	28.6552
H	12.5435	3.65042	37.1973
H	12.7699	2.44903	36.2671
H	12.564	16.3513	22.43
H	12.2396	14.885	22.8492
H	12.4102	5.7862	27.6968
H	11.7475	7.06589	28.3653
H	6.71413	0.513347	29.8456
H	8.19937	0.999263	29.6667
H	21.6383	8.13292	31.9639
H	21.6356	6.53498	31.8947
H	13.174	20.8001	33.3976
H	14.4149	21.3208	32.6833
H	18.7648	10.0309	28.0179
H	20.1188	9.65928	28.6154
H	19.9721	21.066	24.0389
H	21.4664	20.5228	23.8869
H	16.9472	12.9391	23.6922
H	18.2861	13.5382	23.1412
H	7.80605	23.5238	24.5389
H	8.41673	24.1869	25.8085
H	2.02684	19.2033	32.451
H	0.789924	18.4896	33.1553
H	9.25042	16.4583	34.9349
H	10.4518	15.721	35.5703
H	9.54912	17.303	27.6929
H	9.6816	18.8334	27.2937
H	11.9785	13.6917	31.7011
H	12.6203	12.373	32.1316
H	3.7344	16.5221	35.2137
H	2.6408	17.5569	34.9571
H	22.9492	13.2857	36.6859
H	23.9554	12.6019	37.7371
H	12.6741	20.4604	28.3393
H	14.1575	19.9905	28.1177
H	18.4411	19.6943	35.274
H	19.5013	19.267	36.3394
H	17.0182	10.9661	29.3102
H	17.5123	11.788	28.1335
H	15.5068	20.164	37.1365
H	15.5403	20.4961	35.6029
H	7.65725	22.9926	32.333
H	6.97397	23.953	33.4071
H	9.09969	4.71819	23.5518
H	10.4833	5.46459	23.6068
H	18.5031	8.93426	25.1744
H	18.5999	10.4657	25.4464
H	22.3102	3.67332	33.4583
H	21.6963	2.31713	33.8831
H	8.39933	18.7446	24.0606
H	7.42176	18.3487	22.9288
H	18.99	15.8494	35.2922
H	20.1769	16.7915	34.8198
H	6.14877	18.3983	37.0343
H	6.95953	18.2428	35.6901
H	14.9862	22.4469	36.4387
H	14.9341	23.8345	37.1599
H	17.8368	22.705	33.2673
H	18.9438	21.6466	32.9951
H	19.7925	20.7498	30.716
H	20.2374	22.0468	31.4917
H	21.6799	8.97878	23.5197
H	22.6908	8.61212	24.63
H	15.8706	14.8996	23.765
H	15.751	16.3595	24.2686
H	2.98166	11.8409	31.0776
H	2.3597	10.4541	30.8159
H	10.7769	21.3096	23.1961
H	10.1699	21.7565	24.5789
H	3.61062	8.29952	31.2954
H	3.75975	6.86573	30.7097
H	23.8726	21.296	23.9819
H	23.9154	20.1321	22.9505
H	12.9128	11.6005	35.9421
H	14.2055	11.6915	35.1355
H	21.315	4.01189	27.1839
H	21.9913	3.68835	25.846
H	6.52212	20.6895	32.6296
H	6.08429	20.8543	34.1147
H	8.6985	13.639	29.8192
H	10.0101	12.9669	29.3942
H	6.64044	8.97045	29.7134
H	5.3274	8.12146	29.6065
H	4.07438	20.6084	32.6476
H	3.04148	21.2236	31.5607
H	8.6056	3.36342	33.0946
H	9.69916	2.8557	34.0931
H	6.33549	18.5481	33.6436
H	6.47664	16.9767	33.9566
H	4.25806	12.9485	35.0617
H	5.46285	12.9475	36.0808
H	13.1144	9.04295	26.4976
H	13.0251	10.277	25.56
H	5.59645	6.23266	36.1016
H	5.51912	4.97317	35.2013
H	11.1829	13.067	22.4609
H	10.2488	13.6995	23.5222
H	12.1791	12.7317	24.5192
H	13.1171	13.4923	25.4621
H	5.74385	19.1184	24.4815
H	4.83781	20.3403	24.8304
H	19.7446	5.28286	29.928
H	20.0343	6.69452	30.5746
H	5.54683	8.39262	36.5447
H	6.57613	8.88372	35.4864
H	14.2827	2.8946	23.4603
H	15.1832	4.02935	24.0975
H	23.1614	13.7564	23.1605
H	22.7716	15.231	23.541
H	19.0022	3.06426	24.148
H	19.6261	4.37507	23.5846
H	23.9962	12.3014	33.2413
H	23.1589	13.0965	32.176
H	18.9591	8.15038	27.2125
H	18.0383	6.89743	27.4706
H	16.3926	7.87269	31.4269
H	16.2927	8.10479	32.9755
H	7.43555	11.5471	37.2566
H	6.86334	11.2615	35.8442
H	14.9531	7.90244	27.1051
H	13.8916	7.61128	28.2231
H	12.6667	18.3297	28.6788
H	13.1064	17.5839	29.9505
H	11.7851	7.773	36.1057
H	12.348	6.81206	37.1783
H	20.3968	1.97779	25.2908
H	19.1904	1.55092	26.121
H	15.2778	12.4018	26.5921
H	16.1189	13.5099	27.2753
H	21.8099	6.80529	37.5038
H	20.6043	7.39482	38.2545
H	12	19.1146	32.5431
H	11.0316	20.1834	33.1517
H	8.8679	14.9599	36.5744
H	7.71619	13.8903	36.8867
H	5.66601	14.6323	34.5574
H	6.7562	14.7331	33.4387
H	8.1211	4.52668	31.3765
H	7.54174	3.07772	30.9537
H	21.4666	10.4006	30.1744
H	20.0831	10.3554	30.9837
H	15.1786	17.1362	33.5165
H	14.2627	18.302	33.8718
H	12.7564	10.4633	22.2831
H	12.6346	9.40303	23.4009
H	8.82779	21.146	32.4928
H	8.40958	20.947	30.9523
H	9.28993	23.6941	36.3926
H	8.12491	22.8787	37.003
H	6.5557	11.3817	25.836
H	8.0401	11.0449	26.2789
H	14.9756	5.92151	31.5923
H	13.8492	5.38264	30.6516
H	14.884	14.7554	34.9321
H	13.7669	14.8842	35.9644
H	1.2404	17.5807	30.9534
H	0.5024	17.2358	29.6015
H	19.7229	14.9617	26.0463
H	18.2914	14.9449	25.388
H	5.88691	25.1122	35.1015
H	7.04614	24.2293	35.6971
H	18.4502	14.2841	33.6996
H	16.9515	14.6074	33.3288
H	3.40021	19.075	28.5181
H	4.36711	20.261	28.4835
H	17.4522	17.2271	28.9593
H	18.0968	17.0517	30.448
H	5.2726	14.674	30.6099
H	5.16372	16.169	31.2214
H	3.03187	12.5642	27.5339
H	1.88644	13.4513	26.9032
H	14.6033	23.4694	24.3207
H	15.4052	23.6954	23.0467
H	8.96008	6.3241	30.3934
H	9.84761	5.9736	31.6585
H	17.4661	23.9935	30.9068
H	18.2653	23.7851	29.5612
H	12.9381	16.714	32.3765
H	11.4156	16.967	32.7477
H	8.20899	12.0432	30.6924
H	7.1907	11.0121	31.4638
H	20.7396	21.2423	25.8928
H	21.0134	21.1457	27.4235
H	22.7473	19.6546	29.2072
H	22.3074	18.3831	30.1022
H	15.5036	21.7082	25.96
H	14.6949	20.4852	25.3968
H	4.8448	14.2638	26.7166
H	5.51446	14.2229	28.1422
H	18.41	8.25225	35.7801
H	18.072	8.48844	37.2635
H	5.67193	21.8386	30.0779
H	4.95877	20.5754	30.6727
H	5.0236	10.9979	27.6025
H	4.35792	10.2536	28.7766
H	16.2445	2.46022	29.0309
H	16.827	3.05133	27.7502
H	17.7895	23.098	27.2682
H	19.3341	22.6973	27.3146
H	15.4997	14.5286	29.888
H	16.7094	15.4955	30.2194
H	23.8598	18.6714	35.3498
H	23.3512	19.114	33.9635
H	-0.211485	11.3731	35.1378
H	0.191765	12.8322	35.3613
H	20.771	24.081	35.1465
H	21.178	23.9462	33.6552
H	22.2508	22.3167	36.3075
H	22.6001	20.8774	36.8972
H	19.9332	11.5987	37.225
H	19.6145	10.1909	36.6728
H	15.3829	11.5091	30.23
H	16.4218	12.5815	30.722
H	23.4486	16.728	34.3024
H	23.8736	15.4543	33.5086
H	18.297	16.246	23.5434
H	19.1547	17.2768	22.8347
H	11.5048	22.5222	36.1494
H	11.7436	23.5937	35.0329
H	6.93473	4.90842	22.95
H	7.29722	5.75815	24.1789
H	2.81227	16.8671	29.3492
H	4.35025	16.4825	29.2521
H	1.38436	13.856	31.0308
H	2.43626	14.0287	29.8914
H	14.4587	1.01404	28.5772
H	14.9229	1.05149	30.1156
H	20.4276	13.3688	34.523
H	19.181	12.4139	34.2241
H	12.7186	5.74134	33.3498
H	11.6301	5.8758	34.4252
H	14.6924	1.96948	32.6445
H	16.1028	2.21074	32.0209
H	4.04704	15.1321	33.1484
H	3.1219	14.2623	32.2673
H	12.1549	3.49276	26.6959
H	13.6562	3.70138	26.4907
H	7.09102	6.96395	33.4918
H	7.02795	7.21181	31.9892
H	1.74235	10.985	26.8969
H	2.27273	9.50726	26.7573
H	6.95678	1.9554	28.0662
H	6.76793	1.50904	26.5807
H	11.5327	9.96489	35.5089
H	10.1673	9.52828	34.9919
H	16.4029	22.1687	31.8273
H	15.5858	23.3967	32.3935
H	17.0093	4.58437	32.4761
H	17.3535	6.04083	32.9132
H	23.6171	21.8301	28.2207
H	23.4747	21.8102	29.7609
H	0.332067	15.6964	31.5071
H	1.19139	15.1907	32.6776
H	15.7421	21.374	23.8205
H	16.4458	20.3498	22.8866
H	9.49029	8.24069	37.1094
H	7.95163	8.02728	37.2013
H	22.2375	17.2369	32.2737
H	22.0139	16.3884	31.0072
H	19.2594	3.23673	35.6568
H	17.9583	2.42143	35.9029
H	7.09467	20.0366	29.474
H	7.80745	20.3335	28.1571
H	11.8912	8.84684	29.5415
H	11.3964	9.65789	28.3002
H	22.7756	9.22027	35.9998
H	22.0721	10.5283	35.6644
H	6.22168	23.9097	31.2407
H	4.83627	23.9021	30.4638
H	9.00834	10.3519	29.8632
H	9.3778	8.88648	29.69
H	19.9595	17.6588	32.9755
H	20.1098	18.6837	34.216
H	1.00714	4.85094	26.2739
H	1.68462	6.08373	26.9099
H	17.599	1.28532	37.8602
H	18.2595	0.457899	36.7315
H	5.12191	21.6563	36.5832
H	4.06115	20.5608	36.4295
H	10.4998	9.83337	25.6798
H	9.26002	9.06243	25.1081
H	13.5956	22.8936	33.8875
H	14.0214	24.1772	34.6594
H	16.9564	7.47235	26.0284
H	15.7921	7.65119	24.9388
H	22.3751	22.7918	26.7801
H	23.1149	24.0417	27.3469
H	9.84489	14.0487	32.8307
H	9.99216	15.1125	31.7332
H	14.6162	21.3693	29.9854
H	13.2935	21.1164	30.7472
H	13.9564	10.0632	33.2145
H	15.1922	10.2009	32.2631
H	5.83183	14.141	24.8212
H	4.30301	14.4577	24.5048
H	2.2487	11.8625	34.4778
H	3.20791	11.5345	33.3198
H	12.3381	20.4717	37.8317
H	13.2418	20.7275	36.6085
H	10.0113	16.1114	24.308
H	8.58878	16.4129	23.8155
H	9.76948	10.8977	37.0781
H	9.40027	12.3794	37.408
H	20.0844	5.19196	36.3716
H	21.2117	4.33113	35.7013
H	22.846	5.4313	30.645
H	21.6589	4.44355	30.8547
H	11.5113	4.06564	32.6505
H	12.2298	3.37694	31.4313
H	6.03484	12.6166	30.8189
H	4.96579	12.343	29.7085
H	18.9	12.4391	26.8624
H	18.7162	12.5269	25.3049
H	12.4292	15.8059	25.5511
H	13.4163	15.3862	24.4792
H	2.94586	21.3625	29.4039
H	1.73752	22.1801	29.8584
H	10.5291	6.13043	25.9747
H	9.82072	4.77054	26.1753
H	18.0582	10.7205	33.6137
H	17.6545	10.6136	35.1129
H	18.0842	19.3361	24.6019
H	17.5677	18.1722	25.4775
H	11.9776	24.4462	31.7395
H	12.964	23.6031	30.8647
H	13.7225	18.301	36.133
H	13.7482	16.8606	35.5366
H	16.4917	20.8558	29.2478
H	15.8176	21.849	28.2128
H	18.1839	14.3729	27.4567
H	17.6023	14.0168	28.9302
H	3.56685	2.8641	35.0968
H	4.55441	3.22008	33.9703
H	14.2644	16.1305	26.6515
H	13.8986	16.9601	27.9073
H	2.62658	2.41725	33.1761
H	2.23627	2.36961	31.6862
H	8.73737	1.63685	26.9189
H	10.0217	1.01767	27.5259
H	23.4627	1.31724	28.4611
H	22.3033	1.66884	27.5194
H	12.4795	16.6716	37.2826
H	12.407	16.6137	38.8147
H	17.3635	20.9222	34.1547
H	16.456	19.5791	33.9566
H	12.2446	11.9809	26.7493
H	11.652	12.7623	27.9462
H	13.648	9.3424	30.9911
H	13.5634	7.7287	30.903
H	20.1495	11.3644	22.6358
H	19.6279	10.3065	23.6533
H	8.80579	6.45473	27.9362
H	7.61413	7.23333	28.7078
H	11.9589	7.77537	25.2294
H	12.5544	6.59432	24.4195
H	9.38929	18.955	29.7788
H	10.791	18.2671	29.9951
H	23.5256	16.6458	25.3848
H	22.8323	15.8777	26.5293
H	14.2998	13.6028	28.3855
H	13.7037	13.407	29.893
H	8.46342	15.5609	29.6429
H	7.33324	15.3318	30.6786
H	15.8249	8.27071	35.3508
H	16.5276	6.90294	35.1503
H	9.78509	0.491576	32.5697
H	10.8921	1.6012	32.5144
H	7.07268	20.3534	36.1093
H	7.80263	21.413	35.2037
H	6.37598	10.5409	33.6738
H	7.81075	9.96446	33.8396
H	11.4816	10.4384	33.3133
H	10.3971	11.5452	33.1671
H	8.4914	6.66941	25.5556
H	7.22381	7.59078	25.6883
H	8.67943	5.26044	34.304
H	8.0605	6.16007	35.406
H	11.3658	13.6589	35.041
H	11.4687	14.7453	33.9676
H	19.7913	2.60623	29.5462
H	18.4534	3.34982	29.5424
H	10.2704	2.39069	25.7656
H	10.57	3.58408	24.6584
H	1.64445	8.69369	29.7933
H	1.3422	9.80159	28.7456
H	17.1971	18.8316	27.5347
H	18.5863	18.1072	27.1982
H	22.9254	10.1315	26.0915
H	24.3841	9.56166	26.3995
H	22.7967	10.6574	32.149
H	23.1513	9.50642	33.0612
H	12.3369	14.5195	28.9816
H	10.9914	15.2274	28.6003
H	9.16596	21.0343	26.5135
H	10.4203	21.3296	27.4603
H	17.9456	21.5759	36.6438
H	16.956	22.7887	36.834
H	18.5687	16.0533	32.4044
H	19.7379	15.931	31.3837
H	3.73392	17.7107	32.4891
H	4.13021	17.9475	31.0215
H	13.4423	0.510536	25.8694
H	14.8204	1.13848	26.2301
H	8.53071	15.2703	27.3316
H	7.7196	16.4824	27.8124
H	11.8649	1.5899	24.5502
H	12.5253	0.492278	23.6392
H	14.4031	12.736	24.0329
H	14.595	13.1913	22.5581
H	20.5534	13.7305	32.1108
H	20.9702	13.7407	30.6059
H	20.6102	15.2086	28.7026
H	20.4564	16.6725	28.2336
H	21.4101	13.8298	26.916
H	21.8361	14.1958	25.4421
H	11.8916	7.87858	33.5473
H	12.401	8.68822	32.3502
H	20.0107	24.3699	37.4724
H	18.9376	23.4493	36.8105
H	14.22	3.15388	30.3676
H	13.4101	3.58414	29.0564
H	16.4463	5.56622	25.1126
H	17.4476	4.55032	24.2733
H	22.9714	19.4039	25.4565
H	23.0802	18.3689	26.6245
H	23.6576	1.32699	36.9647
H	22.555	2.06533	36.1771
H	9.56809	18.1064	32.1361
H	8.55893	17.8541	33.3107
H	12.6789	19.589	25.944
H	11.2619	20.1013	25.6387
H	12.9077	2.52768	33.7704
H	14.0058	3.35316	34.4814
H	4.71472	10.2918	31.8009
H	5.61642	9.0791	32.4043
H	9.71601	20.5957	34.704
H	9.9971	22.1319	34.5402
H	23.8636	10.1886	29.5531
H	23.152	9.94809	28.1974
H	12.4672	20.3165	23.6215
H	12.3461	20.0667	22.0863
H	16.3985	3.24164	25.6328
H	17.0192	1.81228	25.7463
H	14.7858	12.3874	33.2311
H	16.0632	12.2528	34.0776
H	15.8441	17.9253	30.3825
H	15.0033	18.268	31.667
H	11.1035	0.644247	29.7519
H	10.6526	2.13799	29.445
H	5.39896	3.31979	26.7301
H	3.97558	2.84455	27.0321
H	18.8457	0.0608515	27.7467
H	18.0571	1.32759	28.2071
H	8.34802	21.5814	23.31
H	7.17665	21.3485	22.2707
H	23.288	17.452	22.7705
H	21.9265	17.4716	23.5554
H	1.93759	5.76139	35.5358
H	1.61971	6.74902	34.3745
H	19.6884	6.99472	33.1349
H	18.9677	6.4225	34.4281
H	20.9582	14.8141	35.7774
H	22.2227	14.5082	34.9947
H	0.36333	15.5602	26.7901
H	1.86947	15.8994	26.7046
H	7.83641	13.4231	26.0806
H	8.42397	14.6373	25.1713
H	5.87544	5.43056	28.8461
H	4.65216	4.75793	28.1527
H	15.801	24.1526	28.3962
H	15.0721	24.0406	27.0683
H	9.55901	19.7529	37.2827
H	8.22563	19.3659	37.8895
H	19.5029	9.16252	32.8492
H	18.1129	9.22818	32.1507
H	20.0138	17.4413	25.7953
H	21.0186	18.4966	26.4146
H	19.6636	24.102	31.1252
H	21.1969	24.007	30.8063
H	13.418	6.62511	22.4721
H	13.8797	5.409	23.3431
H	4.21665	6.80313	27.6624
H	3.95287	6.76103	26.1455
H	22.8564	4.33931	23.4844
H	22.1534	5.47062	24.2655
H	15.7195	18.7698	25.0016
H	14.6916	18.1565	26.0411
H	10.9016	20.4641	29.8476
H	11.3345	22.0017	29.8158
H	18.5094	2.98132	31.8476
H	18.1276	2.91468	33.4014
H	4.74039	10.6491	24.445
H	4.72767	12.0926	25.0582
H	5.5962	5.58787	33.0687
H	6.27066	4.23102	32.7695
H	9.09721	8.18554	33.1925
H	9.09108	9.23572	32.0427
H	23.5376	6.26691	26.5192
H	22.3467	7.2384	26.5878
H	7.33499	21.9185	26.1116
H	6.70137	20.4657	25.9894
H	23.8212	15.059	37.5718
H	23.4232	16.1342	36.58
H	20.6743	19.4748	29.1888
H	19.3308	19.7841	28.3616
H	15.0251	15.3772	31.7008
H	13.8366	14.6509	32.3489
H	8.26596	12.794	34.3878
H	8.07174	12.6854	32.8336
H	4.41319	22.8252	23.8377
H	5.77017	22.0431	23.7351
H	3.65751	17.1629	27.1278
H	3.91074	18.1686	25.9522
H	17.949	6.26739	29.3725
H	16.824	5.30543	28.8784
H	10.4098	18.4676	35.4373
H	11.2606	19.6918	36.0177
H	23.0288	6.46789	28.5924
H	24.3803	6.58386	29.3384
H	21.0821	11.4445	26.1103
H	21.5305	11.2126	24.6818
H	3.71593	4.73265	36.4588
H	2.42065	4.22041	37.2405
H	3.81129	7.0742	37.4656
H	2.90147	7.73985	36.4311
H	13.3725	11.2575	28.6366
H	14.3352	10.0266	28.6357
H	10.7938	17.3295	26.1102
H	11.623	17.8186	24.9396
H	9.80211	4.13706	28.464
H	11.0531	4.75297	29.1076
I	12.2794	2.991	4.02671
I	24.5488	2.92305	4.3616
I	6.5136	2.97417	4.36992
I	19.0051	2.92709	4.29166
I	0.291959	9.2351	10.6266
I	12.6501	9.25161	10.3409
I	5.90225	9.21374	10.799
I	18.349	9.23642	10.6007
I	0.0483686	9.14887	5.36924
I	12.4707	9.19581	5.36284
I	6.27162	9.22378	5.47091
I	18.781	9.25219	5.4165
I	0.614481	11.6838	1.40418
I	13.039	11.5797	1.35687
I	5.7377	11.7664	1.67754
I	18.0332	11.8359	1.43229
I	11.976	0.362539	7.7946
I	24.3914	0.299433	7.87606
I	6.70875	0.341642	7.8476
I	19.1365	0.374344	7.87777
I	0.638982	6.51545	1.52637
I	13.0363	6.5852	1.22737
I	5.81498	6.52253	1.34747
I	18.2012	6.76912	0.743983
I	11.9195	5.50302	7.59512
I	24.3039	5.506	7.82811
I	6.74379	5.59926	7.8202
I	19.2114	5.55509	7.75405
I	3.09738	0.0710346	10.7493
I	15.5041	0.0377473	10.6984
I	3.18169	0.338296	5.24678
I	15.596	0.427175	5.21613
I	9.38753	12.3437	4.45412
I	21.7753	12.227	4.29608
I	3.12336	5.85244	10.6642
I	15.5336	5.87692	10.5559
I	3.12709	5.52941	5.26212
I	15.5687	5.49432	5.18982
I	9.36754	6.1713	4.24605
I	21.7759	6.18113	4.13531
I	12.3067	2.97481	11.6294
I	24.6793	2.94053	11.7513
I	6.38829	3.02726	11.6059
I	18.7845	3.04998	11.6075
I	12.191	2.99358	16.4762
I	24.5708	3.03586	16.5443
I	6.76195	2.98677	17.3773
I	19.1452	3.03388	17.3552
I	0.196345	9.24424	18.2225
I	12.5941	9.17997	17.93
I	6.19544	9.26141	17.6519
I	18.4912	9.32656	17.581
I	0.510708	11.7647	14.1767
I	12.9412	11.6991	13.9588
I	5.70106	12	14.2472
I	18.1145	11.9751	14.0926
I	12.1539	0.332899	20.4291
I	24.4179	0.372556	20.4418
I	6.28016	24.8123	20.6052
I	18.6185	24.8833	20.6008
I	0.480288	6.69187	14.1575
I	12.9034	6.7252	13.9329
I	5.80073	6.51875	14.1079
I	18.17	6.58529	14.0525
I	12.1202	5.56996	20.2006
I	24.4132	5.45854	20.4224
I	6.3028	6.18963	20.6204
I	18.7005	6.34025	20.6258
I	9.33354	11.7212	11.3896
I	21.712	11.746	11.3583
I	3.15019	0.570143	17.7243
I	15.5531	0.657697	17.6841
I	9.334	12.2215	16.9445
I	21.7342	12.1792	16.8162
I	9.29339	6.70897	11.3546
I	21.6821	6.71785	11.3732
I	3.12783	5.54942	17.5784
I	15.5524	5.53101	17.5819
I	9.38969	6.32571	16.8432
I	21.7598	6.37481	16.8665
I	12.3194	15.5025	4.20968
I	24.6892	15.4579	4.37274
I	6.55796	15.4568	4.46595
I	18.955	15.4349	4.07644
I	0.337695	21.7111	10.713
I	12.7004	21.7403	10.5321
I	5.91198	21.7144	10.8376
I	18.3161	21.7252	10.746
I	0.258702	21.6463	5.45986
I	12.5462	21.7193	5.40567
I	6.27438	21.7534	5.37733
I	18.711	21.6862	5.46852
I	0.64078	24.3516	1.42945
I	13.0584	24.0657	1.34636
I	5.8804	24.3008	1.50486
I	18.1485	24.4853	1.63396
I	11.9669	12.8598	7.77162
I	24.4044	12.7938	7.86908
I	6.69633	12.8305	7.92067
I	19.1671	12.9278	7.73898
I	0.536098	19.2438	1.43464
I	13.0554	19.1533	1.48213
I	5.67842	18.9526	1.46621
I	17.8271	19.0735	0.641574
I	11.9199	18.0121	7.78785
I	24.3501	18.0281	7.82242
I	6.75226	18.1101	7.8805
I	19.2067	18.0114	7.75142
I	3.08244	12.5804	10.7372
I	15.4879	12.5649	10.6021
I	3.19725	12.8501	5.25204
I	15.6089	12.8927	5.17001
I	9.38967	24.8666	4.38123
I	21.7645	24.5948	4.29448
I	3.12265	18.3672	10.7131
I	15.5315	18.3821	10.6128
I	3.16323	18.0364	5.21792
I	15.6048	17.9714	5.19325
I	9.43311	18.7116	4.37788
I	21.8373	18.7764	4.3681
I	12.2904	15.4461	11.6703
I	24.6937	15.4419	11.7447
I	6.38264	15.5243	11.6388
I	18.8176	15.5285	11.5793
I	12.2417	15.487	16.4559
I	24.5927	15.5468	16.705
I	6.67372	15.4849	17.2608
I	19.1703	15.5306	17.2254
I	0.162507	21.7407	18.1961
I	12.5076	21.6883	18.021
I	6.05729	21.7664	17.6358
I	18.5576	21.8192	17.5625
I	0.489733	24.2825	14.1541
I	12.9109	24.2681	14.0807
I	5.74812	24.5418	14.224
I	18.1297	24.5389	14.2146
I	12.3008	12.6611	20.268
I	24.3424	12.974	20.4735
I	6.23221	12.3903	20.5938
I	18.6551	12.4653	20.4227
I	0.477108	19.1937	14.2313
I	12.9196	19.2337	14.084
I	5.78227	19.0338	14.1438
I	18.1929	19.0455	14.0762
I	12.0517	18.056	20.3231
I	24.5297	18.2175	20.7355
I	6.33383	18.7709	20.6766
I	18.6794	18.9486	20.6204
I	9.34077	24.2215	11.3814
I	21.7317	24.2145	11.3824
I	3.13281	13.0789	17.7395
I	15.5778	13.0426	17.5019
I	9.32564	24.6957	16.9069
I	21.7133	24.7186	16.9023
I	9.28974	19.2347	11.3963
I	21.6832	19.2169	11.3803
I	3.13613	18.0617	17.6356
I	15.5568	17.9771	17.5567
I	9.38252	18.7785	16.8567
I	21.7781	18.8549	16.9634
N	3.41222	4.08647	1.92313
N	15.5172	4.17472	1.83351
N	9.40088	4.06949	1.25273
N	21.8029	4.08449	1.13311
N	2.00465	2.92054	7.85541
N	14.4073	2.9324	7.85901
N	10.5743	9.08247	2.00915
N	22.9083	9.11352	1.77621
N	3.17068	10.3901	7.83223
N	15.5697	10.3922	7.71601
N	9.36344	10.3945	7.81637
N	21.7568	10.3943	7.7862
N	3.41306	1.7455	1.88838
N	15.2576	1.85275	1.69622
N	9.58777	1.72697	1.20417
N	21.9179	1.74938	1.26565
N	4.3373	2.97787	7.98114
N	16.7393	2.98464	8.00432
N	8.259	9.13052	1.84116
N	20.6037	9.43574	1.80859
N	3.16707	8.0534	7.76554
N	15.565	8.05225	7.66693
N	9.38081	8.06011	7.77226
N	21.8056	8.06128	7.77853
N	9.4245	2.88987	7.34673
N	21.8795	2.84059	7.41634
N	3.33373	9.06258	1.44886
N	15.6786	9.08205	1.5328
N	3.09249	4.17857	14.0538
N	15.4762	4.19854	13.9956
N	9.29982	4.14617	13.9058
N	21.6951	4.15531	13.9405
N	2.15938	2.93308	20.3989
N	14.6629	3.00601	20.3822
N	10.3583	9.21963	13.9692
N	22.7924	9.22762	13.925
N	3.12106	10.4919	20.3272
N	15.4519	10.5525	20.2633
N	9.35987	10.4996	20.4508
N	21.6944	10.512	20.1838
N	3.02533	1.85031	14.0657
N	15.415	1.86866	14.0037
N	9.29885	1.80634	13.9053
N	21.6978	1.81406	13.91
N	4.50489	3.06023	20.3974
N	16.9672	3.15089	20.7998
N	8.03892	9.30231	14.1817
N	20.4715	9.30961	14.1214
N	3.19317	8.15795	20.1494
N	15.4283	8.2125	20.1912
N	9.48349	8.17784	20.1684
N	21.8848	8.18141	20.2133
N	9.78838	2.8745	19.3266
N	22.1136	2.9247	19.3654
N	3.1644	9.23563	13.5156
N	15.5784	9.20033	13.4362
N	3.01482	16.5793	1.80726
N	15.4844	16.6032	1.69269
N	9.42802	16.6958	1.24074
N	21.8452	16.5042	1.53122
N	2.00718	15.4178	7.87373
N	14.3972	15.422	7.81692
N	10.4743	21.4836	1.94315
N	22.7167	21.9229	1.37846
N	3.17108	22.8764	7.83829
N	15.5741	22.8782	7.77585
N	9.36808	22.893	7.7909
N	21.758	22.8846	7.76943
N	3.14737	14.2447	1.80542
N	15.2967	14.2823	1.65736
N	9.15928	14.3794	1.37411
N	21.8114	14.2163	1.10598
N	4.33975	15.4794	7.97876
N	16.7236	15.4747	7.98515
N	8.16199	21.4574	1.88766
N	20.4645	21.5668	1.90525
N	3.17554	20.539	7.77865
N	15.5665	20.5406	7.69681
N	9.37578	20.5578	7.8025
N	21.7874	20.5521	7.80254
N	9.40948	15.3686	7.36851
N	21.9085	15.3402	7.39787
N	3.33523	21.661	1.23841
N	15.818	21.7289	1.45
N	3.09372	16.6735	14.0687
N	15.4824	16.6885	13.9653
N	9.29845	16.6403	13.8986
N	21.6979	16.6675	13.9742
N	2.13963	15.5065	20.4043
N	14.7713	15.2799	20.2777
N	10.3721	21.7303	13.9777
N	22.7851	21.7309	13.9615
N	3.11362	22.9652	20.3265
N	15.418	23.076	20.3466
N	9.40993	22.958	20.2125
N	21.6878	23.0092	20.2028
N	3.01851	14.3463	14.073
N	15.4336	14.3589	13.928
N	9.29388	14.301	13.905
N	21.6968	14.3298	13.8806
N	4.4798	15.6294	20.3923
N	17.0481	15.7846	20.2624
N	8.05297	21.7957	14.2003
N	20.4649	21.8015	14.171
N	3.09867	20.6251	20.2481
N	15.3868	20.7601	20.0134
N	9.49984	20.6162	20.1227
N	21.8328	20.6755	20.182
N	9.74607	15.4083	19.1164
N	22.0775	15.5348	19.3951
N	3.15585	21.8184	13.4772
N	15.5607	21.7637	13.4756
O	17.8522	5.74852	35.9514
O	3.3913	15.7016	24.0035
O	8.86064	12.0859	23.574
O	22.435	20.4455	33.2361
O	18.5047	22.0725	24.5386
O	15.6949	10.626	26.0764
O	14.4224	5.06805	34.3453
O	22.9443	19.1513	36.9921
O	6.31244	17.0617	27.304
O	20.6757	17.7072	37.6583
O	16.7928	20.5374	31.2856
O	21.3036	12.9053	28.6202
O	12.4129	2.68981	37.1551
O	12.9992	15.5131	22.681
O	12.1994	6.20899	28.553
O	7.27121	1.31677	29.6583
O	21.0625	7.33133	32.0526
O	14.0418	21.2698	33.5857
O	19.6192	9.57214	27.7749
O	20.608	20.3684	24.3381
O	17.8802	13.1495	23.9377
O	7.64485	23.6761	25.4884
O	1.53647	18.3398	32.5326
O	9.64289	16.252	35.8046
O	10.1994	18.0306	27.4614
O	12.8399	13.2049	31.6557
O	3.52387	17.4613	35.3552
O	23.8429	13.338	37.1066
O	13.2283	19.7908	27.8681
O	19.4116	19.7165	35.4799
O	17.3477	10.849	28.3699
O	14.9567	20.5564	36.4301
O	7.30874	23.8999	32.4724
O	10.084	4.59181	23.4094
O	18.2673	9.79593	24.7851
O	21.8368	3.22953	34.1907
O	7.68752	18.1125	23.85
O	19.8676	16.1741	35.5806
O	7.00628	18.6091	36.6257
O	15.3576	23.3613	36.4193
O	18.4395	22.0781	33.7333
O	19.9357	21.1069	31.6345
O	22.1877	8.22651	23.883
O	16.3208	15.7733	23.741
O	3.06773	10.8976	31.358
O	9.92	21.528	23.6623
O	3.59595	7.79435	30.4649
O	23.424	20.4711	23.7261
O	13.6439	11.0453	35.6316
O	21.6517	3.25871	26.6665
O	5.79378	20.4574	33.2567
O	9.05444	12.7655	29.477
O	6.16762	8.3359	29.1406
O	3.30176	20.4092	32.0617
O	9.03106	3.55016	33.9671
O	6.9055	17.8656	34.0788
O	4.88008	13.5463	35.5566
O	12.5381	9.46213	25.7944
O	5.34186	5.28538	36.1224
O	11.199	13.5981	23.2905
O	12.937	12.5576	25.1351
O	5.25676	19.5319	25.2208
O	19.5941	6.24437	29.8213
O	6.39849	8.14418	36.1167
O	14.2403	3.77197	23.8724
O	22.638	14.2887	23.7868
O	18.8159	3.83384	23.5359
O	23.2034	12.2579	32.6569
O	18.4512	7.42235	26.7372
O	16.4592	8.56076	32.1115
O	6.66457	11.7468	36.6781
O	14.2515	8.32786	27.6603
O	12.4798	17.5056	29.2054
O	12.1847	6.88605	36.2142
O	19.46	1.73226	25.1773
O	15.2116	13.3224	26.9434
O	21.4216	7.65569	37.7694
O	11.8771	20.0968	32.6752
O	8.62402	14.1561	37.1231
O	6.03033	15.2538	33.8423
O	7.62671	3.72221	31.6863
O	20.5339	10.7102	30.1858
O	15.1189	18.11	33.431
O	12.4699	9.5488	22.4525
O	8.10362	21.2488	31.8303
O	8.41198	23.7947	36.824
O	7.33808	11.7261	26.3397
O	14.0714	6.12167	31.2697
O	14.5855	15.3257	35.6725
O	1.17053	16.8946	30.228
O	18.7724	15.2207	26.1919
O	6.31138	24.2379	35.0296
O	17.7865	15.0353	33.591
O	3.43336	20.0277	28.2927
O	17.2443	17.0711	29.9199
O	5.58047	15.6133	30.5069
O	2.33153	12.5687	26.8572
O	15.085	24.1648	23.8352
O	8.93422	6.16424	31.3749
O	18.1925	24.3677	30.349
O	12.2042	17.3758	32.3443
O	7.55566	11.9241	31.4484
O	20.8049	21.7954	26.7242
O	22.1256	18.8849	29.2636
O	14.8792	21.4666	25.2554
O	4.85386	14.7015	27.6075
O	18.1263	8.95635	36.3953
O	5.57444	20.8638	29.9665
O	4.4774	11.142	28.3983
O	16.8765	3.17141	28.7346
O	18.6309	23.2594	27.74
O	16.3134	14.6118	30.4609
O	23.9767	18.4684	34.3932
O	0.316267	12.0919	34.7301
O	21.5534	24.0846	34.5471
O	22.4493	21.83	37.1266
O	20.3594	10.8078	36.8598
O	16.2638	11.6155	30.6761
O	23.3031	15.7469	34.261
O	19.2241	16.3999	23.2591
O	11.03	23.1667	35.5801
O	7.35883	4.83478	23.8322
O	3.68101	17.1597	28.9719
O	2.22957	13.4908	30.6755
O	15.2331	1.01401	29.1814
O	19.6935	13.1767	33.8689
O	11.7482	5.88269	33.4513
O	15.1679	2.0126	31.7812
O	3.11302	14.8577	33.0474
O	12.9762	3.76448	27.186
O	6.46446	7.28577	32.7829
O	1.48392	10.018	27.0111
O	6.93257	2.30043	27.1256
O	10.6698	9.63052	35.8268
O	16.4747	23.1197	32.1118
O	16.5976	5.47743	32.6152
O	23.7043	21.235	29.0145
O	0.350063	14.9988	32.2046
O	16.3905	21.3047	23.0601
O	8.7931	7.92025	37.7088
O	22.5342	17.1419	31.3485
O	18.3413	3.16088	35.3308
O	7.97585	19.9299	29.0394
O	11.2205	8.83483	28.8023
O	22.8918	10.027	35.4667
O	5.79649	23.881	30.3295
O	8.76708	9.46829	30.2072
O	20.5268	17.9106	33.7476
O	0.834718	5.59859	26.8679
O	17.5707	1.16298	36.8933
O	4.28926	21.3268	36.98
O	9.56158	9.94346	25.4064
O	13.3556	23.8595	34.0215
O	16.0462	7.14627	25.7308
O	23.2751	23.1349	27.0037
O	10.5357	14.5815	32.3572
O	14.0479	21.7328	30.7062
O	14.3056	10.5697	32.4512
O	4.92497	13.8056	24.9669
O	3.20262	11.7392	34.2767
O	12.2958	20.7879	36.9005
O	9.22826	15.6693	23.8764
O	9.25196	11.4552	37.6973
O	20.8165	4.57702	36.565
O	22.3215	4.94988	31.3571
O	11.7639	3.18803	32.2821
O	5.1679	12.9344	30.4698
O	19.1478	12.0003	26.0271
O	13.2401	15.2287	25.4402
O	2.69704	22.1291	29.9958
O	9.70147	5.73044	26.3712
O	17.6616	11.2432	34.3652
O	17.4378	18.6076	24.5986
O	12.158	24.1563	30.818
O	13.1735	17.6707	35.6341
O	15.8235	20.9076	28.534
O	17.8225	13.6352	28.0543
O	4.04977	2.46379	34.346
O	14.593	16.8756	27.2132
O	1.852	2.49983	32.5638
O	9.52654	1.1094	26.6681
O	22.6712	0.926236	28.058
O	12.4713	16.0372	38.0301
O	16.8691	20.1659	34.6266
O	11.9174	11.8524	27.6741
O	13.0483	8.58368	30.8083
O	20.4571	10.6337	23.207
O	8.3903	6.63447	28.8068
O	11.7835	6.82974	25.0307
O	10.1428	18.8873	30.4103
O	23.58	16.5048	26.3546
O	13.9757	14.0707	29.2163
O	8.30095	15.1378	30.5304
O	15.8582	7.50723	34.7489
O	10.6451	0.749794	32.9463
O	6.96325	21.2471	35.6987
O	7.07594	10.3995	34.3533
O	11.3395	11.4212	33.3729
O	7.86437	7.25535	25.0407
O	8.39973	6.19646	34.4965
O	11.6453	14.5842	34.9277
O	19.3458	3.34942	29.9933
O	10.829	3.18878	25.5449
O	1.25023	9.58183	29.7189
O	17.6058	17.9711	27.3348
O	23.4297	9.31709	26.4079
O	22.772	9.65912	32.1784
O	11.3597	14.3676	28.8618
O	10.148	21.1656	26.5302
O	17.776	22.3576	37.2007
O	19.1298	16.5979	31.7821
O	4.48893	17.6346	31.874
O	14.1562	0.494852	26.5618
O	8.60337	16.0124	28.0011
O	12.279	0.704239	24.5571
O	15.0961	12.993	23.3682
O	20.9196	14.305	31.4027
O	20.3718	16.0956	29.0198
O	21.4338	14.574	26.2675
O	12.1736	8.78978	33.3195
O	19.5545	24.2309	36.6244
O	13.4579	3.67564	30.039
O	16.561	4.64516	24.7355
O	22.5941	19.173	26.3286
O	22.8589	1.86919	37.0821
O	9.51488	17.7843	33.066
O	12.0071	19.5928	25.2241
O	13.6534	2.42724	34.4043
O	5.63261	9.99377	32.0498
O	9.40353	21.4022	34.2076
O	23.0887	10.4774	29.0304
O	12.3839	20.7856	22.7483
O	16.3286	2.37674	26.1356
O	15.2521	12.8087	33.9867
O	15.107	18.5141	30.7126
O	10.3962	1.18645	29.3385
O	4.46252	3.63709	26.762
O	18.8615	1.05173	27.7295
O	7.354	21.6633	23.1716
O	22.8122	17.0665	23.5496
O	1.62099	6.67836	35.3422
O	18.8227	6.94589	33.6188
O	21.5729	14.046	35.5891
O	1.25842	15.2032	27.0076
O	7.84141	14.4059	25.9419
O	4.90566	5.50066	28.7614
O	15.7349	23.5435	27.6274
O	9.02386	19.899	38.1053
O	18.9085	9.78064	32.3882
O	20.1842	17.9685	26.5995
O	20.5472	23.769	31.4886
O	13.8181	6.40123	23.3372
O	3.66309	7.22208	26.9498
O	22.1747	4.49952	24.1591
O	14.7719	18.7998	25.2729
O	11.2742	21.1936	29.2726
O	17.7646	2.98678	32.4866
O	4.90747	11.1314	25.269
O	5.57231	4.64262	33.3411
O	9.09254	9.1481	33.0314
O	22.6042	6.32095	26.805
O	7.44488	20.9772	26.4007
O	23.536	16.0034	37.5381
O	19.8038	20.0226	29.1683
O	14.3278	15.5097	32.3867
O	8.45931	13.2638	33.5561
O	4.81202	21.953	23.9749
O	3.49632	17.301	26.1562
O	17.0887	6.24663	28.8748
O	10.3526	19.3976	35.7374
O	23.4238	6.53502	29.5009
O	21.9065	11.3829	25.58
O	2.80565	4.33216	36.3546
O	3.59439	7.95046	37.1036
O	14.1279	10.8489	29.1289
O	11.1836	16.9847	25.2454
O	10.398	4.01996	29.2219
Pb	6.27758	24.927	10.9033
Pb	18.6676	24.9531	11.0029
Pb	0.13677	12.2887	4.43542
Pb	12.549	12.2093	4.32552
Pb	24.7623	6.01498	10.9253
Pb	12.3666	6.08555	10.8446
Pb	6.17851	6.13767	4.49859
Pb	18.7021	6.16359	4.82531
Pb	0.0431565	12.3595	17.2833
Pb	12.4887	12.2954	16.978
Pb	6.21006	6.12507	17.2014
Pb	18.6208	6.16858	17.4562
Pb	6.26123	12.4141	10.98
Pb	18.6568	12.4427	10.8554
Pb	0.143655	24.7298	4.45276
Pb	12.5832	24.7142	4.39377
Pb	24.7503	18.4844	10.8442
Pb	12.3465	18.5408	10.9368
Pb	6.19751	18.6138	4.50567
Pb	18.6677	18.5921	4.79381
Pb	0.0437293	24.8978	17.278
Pb	12.4704	24.8754	17.2056
Pb	6.20918	18.6462	17.1689
Pb	18.6118	18.6871	17.3333
Sn	24.7612	24.8358	10.9405
Sn	12.3524	24.835	10.8732
Sn	6.18709	24.7576	4.49206
Sn	18.6353	24.8601	4.65219
Sn	6.27422	6.06658	10.851
Sn	18.6373	6.15473	11.0577
Sn	0.124704	6.12422	4.52308
Sn	12.4805	6.03048	4.48869
Sn	6.17438	24.8745	17.3216
Sn	18.5628	24.9397	17.3747
Sn	0.040077	6.01792	17.2435
Sn	12.4856	6.02839	17.1114
Sn	24.7593	12.3398	10.94
Sn	12.3278	12.3398	10.7716
Sn	6.1967	12.238	4.61373
Sn	18.5957	12.393	4.4635
Sn	6.28439	18.553	10.8532
Sn	18.6409	18.6365	11.0389
Sn	0.172493	18.7187	4.4238
Sn	12.5161	18.5798	4.61368
Sn	6.15858	12.3571	17.363
Sn	18.6201	12.3953	17.1873
Sn	0.109129	18.5921	17.1642
Sn	12.5017	18.5308	17.1566

## Sheet: final configurations
1551
C 4.0812876410 3.0940801558 1.8320655055
C 14.9880649441 4.0062423582 1.8553005999
C 9.0877291112 3.5661128368 2.0995646441
C 21.3206150885 3.8792849648 1.1736139768
C 3.1006825700 3.0420168757 8.4564234606
C 15.2230307285 2.9100843173 8.1955588589
C 8.7435828134 9.0466256978 0.9085557377
C 21.1515605018 9.8694821308 1.3208633670
C 3.5183434509 9.9395882071 7.8281549588
C 15.5244031478 9.5653312619 8.5281740271
C 9.7354190119 9.3962061976 8.6611355162
C 21.4871365119 9.1843069460 7.4298054120
C 9.4852456422 3.9423844965 8.2780138827
C 21.9687052656 3.5888524686 7.1134912392
C 3.4706369681 9.7881772371 0.6717151921
C 15.4840184078 9.9385793045 1.0842720511
C 3.6934028534 2.8631133011 15.1092896625
C 14.8792588865 3.1674065690 15.6966369537
C 10.2036072532 2.9801091511 14.8226982086
C 22.0245752496 3.1118784889 14.8747499582
C 2.5046970666 3.6242881676 21.6642745596
C 16.1576983847 2.7218704356 23.0420809457
C 9.2263941566 9.7597196263 15.3696513941
C 22.1113801675 9.4069863470 15.3241616105
C 3.4126774626 10.1794058042 21.8998864121
C 15.3508296732 9.5051352364 22.0463285598
C 9.4323408124 9.7623505451 22.0354184935
C 21.8605163760 9.9476476784 20.9939361457
C 10.0863000444 4.1964847960 22.4081941268
C 22.2326737963 3.7141633683 22.5449371996
C 3.0339708057 8.6519995852 14.4614856666
C 15.1742722126 9.5397633253 15.3320849376
C 2.8816665587 15.6215121066 0.5210291672
C 15.3335998495 15.0837829274 -0.0082202565
C 10.3574496041 15.6286860563 1.6868830705
C 21.8873161511 14.8570712955 0.1279163814
C 2.9546757784 15.5345039297 7.0751995080
C 15.5232244537 16.0497819825 7.7061534890
C 9.6436572281 20.8492990633 1.4284520623
C 23.0020834330 21.7284706028 -0.1207354247
C 2.4133607699 22.3982022604 7.8692253168
C 16.2691416652 22.5697367027 8.5115917467
C 9.2906765982 21.7745190336 8.3244036447
C 21.6852814699 21.9233364437 8.1672093821
C 9.4541118738 16.2526225623 7.9924094220
C 21.2910678972 15.9335704657 7.2338562972
C 3.2378917207 21.4861279960 1.7091078101
C 15.6368793390 21.9464585764 1.6211997125
C 3.4039527972 15.0680565118 15.1178088506
C 15.8582028362 16.5292293111 14.4303053769
C 9.8934472618 16.0919546189 14.8110036903
C 21.9146571722 15.7773823616 14.7165395330
C 2.7695922670 15.8148475019 21.2414797223
C 15.3591000914 15.8654621813 22.3969753785
C 9.4221600217 22.1941508019 14.8211814281
C 21.4459270068 22.0691276025 15.0708031896
C 3.2281994276 20.6951373087 21.8238609012
C 15.5714236007 21.8414942210 21.9862849642
C 8.7869818468 22.0828005859 21.3420860701
C 21.5710045973 22.1047439919 22.8444784608
C 9.3417312318 15.7850973084 22.2332101410
C 21.3940343846 16.9152773074 21.9596157453
C 3.1796268581 22.1769381533 15.1571875279
C 15.6997672179 21.8629644047 14.8955636742
H 4.6364614796 3.1243890346 2.7682912654
H 14.8848408716 5.0996876373 1.8024952877
H 9.7000049087 3.1249973177 2.8862172131
H 21.4756323784 3.3480412003 2.1163969889
H 2.6975516150 3.8018269243 9.1332800796
H 14.2540958620 2.5668775415 7.8628553263
H 7.9304288818 8.2741091743 0.8121482066
H 20.6833351271 9.6896185888 2.3042786865
H 2.9873446197 10.4467597490 7.0283288119
H 15.4603483508 9.6605289352 9.6039166062
H 10.1367540948 8.9134294377 7.7640309956
H 21.1141509451 9.1014599307 6.4140282571
H 2.3636582602 3.7916075396 2.6566460230
H 13.0146090143 3.6942121440 2.1126220870
H 8.3492578474 1.7910862797 1.6180526214
H 19.7071392435 2.8695730417 0.7206571107
H 5.0054307416 3.9343995544 8.3879177836
H 15.7298779944 2.3277654655 6.3215625936
H 8.2651302415 9.5721206164 2.8313370060
H 22.6183608283 10.9525593436 2.0757367087
H 2.9279954202 8.1270100253 7.1359854173
H 15.3134969489 7.6686311125 8.7842995088
H 11.5010546204 9.1253976000 9.6773188128
H 20.1175797019 10.5124486893 7.9614902667
H 2.1957511564 3.4550785838 1.0069263196
H 13.8285304748 2.2579118819 1.9648698962
H 7.7485719199 3.0126797677 0.4813717122
H 19.8767297632 4.3587381610 -0.2483113129
H 4.8522143164 2.3488502714 7.6677404899
H 17.0666693869 3.1133156274 7.1892716771
H 9.7689582320 10.3006000964 2.0967807940
H 22.7279812550 10.7778378940 0.2894318303
H 3.9021636600 8.0897152121 8.5729898080
H 15.6365336481 7.9284681233 7.1450819235
H 10.2667615430 10.0789754872 10.4090396016
H 21.3452374711 10.2654513580 9.1874950260
H 4.1610356497 2.2464322823 -0.0153817124
H 16.2420961325 2.4139919577 1.9876517010
H 8.8131937249 5.5448000980 1.3544707570
H 22.2686979752 5.4371925622 0.0977238665
H 2.8349707420 1.4913016917 7.2981005642
H 16.3126877599 3.6026148281 9.7598746120
H 10.4255144586 9.7195634520 -0.0907459942
H 20.7531268816 9.4733986084 -0.6673675441
H 4.7802579254 10.1498567373 9.4401536457
H 15.7200406825 10.5870840166 6.8267758261
H 8.0810991143 10.3867487861 9.4569453800
H 23.2785533368 8.7342424518 8.4769077061
H 5.5682146892 1.8957917859 0.9612320628
H 16.9540287107 4.0618609033 2.0060698134
H 9.7340409358 5.3297520174 2.7689255475
H 22.6285213366 5.2382259125 1.7705751462
H 1.2834972988 2.0911499620 8.0263357954
H 14.6675790366 3.1512585775 10.1917361789
H 9.1468626970 8.8366172478 -1.0313250697
H 19.9279510222 8.5016705692 0.6130532397
H 4.1854782915 11.6189728883 8.7040125373
H 15.3213072354 11.5884892853 8.1931808905
H 8.2112012536 10.2327875541 7.6653861666
H 23.0410502584 7.9035750542 7.0472635771
H 10.0776537261 3.3266029890 10.2002856734
H 21.4588264395 2.5397263607 5.3716072885
H 10.8079439517 2.3902756163 8.9829414301
H 21.0118201491 1.7808194610 6.7572949436
H 9.1563173771 2.2101508091 9.3676701507
H 22.6385117372 1.7323342675 6.4346766577
H 9.0644702587 3.5080213569 7.3714873701
H 22.9394207840 3.9963088417 6.8747198076
H 8.7882034458 4.6196024116 8.7980509115
H 21.1616599682 4.2934440192 6.9229617499
H 10.4324713016 4.4630413163 7.9749483092
H 21.9429929415 3.3958020891 8.1865260825
H 3.1645007832 11.3025621071 2.1539957983
H 15.0507491726 9.3677055205 2.9755554784
H 4.7516556352 11.2884321517 1.5732693902
H 16.6802559547 9.7575138313 2.7162545825
H 4.2577808391 10.0539921239 2.6226319878
H 16.1788004353 8.2824065263 2.2475492722
H 2.6125206455 10.2507604957 0.1546596344
H 15.1814638747 10.9627176671 1.3020593501
H 4.2899020883 9.5920463175 -0.0309044298
H 16.3554523867 10.0454179767 0.4248180530
H 3.1932178930 8.7796186830 1.0208297355
H 14.6289564320 9.4122529216 0.6419872930
H 4.6761068499 3.3702040186 15.1389200050
H 14.0999570026 2.7300851023 16.3170932737
H 10.9543073473 3.0117137155 14.0388583425
H 22.4621188672 2.1068264551 14.9312628931
H 1.6927164009 3.0168219819 21.2344271766
H 15.6894843986 1.7514435593 23.2772006105
H 9.2599530262 10.7991925545 15.6599858700
H 22.5791454618 9.2141853042 16.2737295281
H 3.8601074943 9.4821832647 22.6086956601
H 14.4233240737 8.9913096950 22.3023629723
H 9.5525093026 10.8253202693 22.1230714484
H 22.8311201947 10.1510945412 20.5095103470
H 2.8903681937 4.1921304939 16.3882556727
H 14.8330562264 5.0646412135 16.5819292437
H 9.8332515770 4.9420080018 14.6751567117
H 22.2562029459 3.3217236484 12.8908071532
H 1.3532369489 5.2344951081 22.1401620626
H 16.6472467480 3.0588027262 24.9994717673
H 9.0855261512 9.1846553815 17.2813207727
H 20.6722332784 10.6209735252 16.1143958036
H 2.9245520448 11.5986151525 23.2936551368
H 16.4388981686 7.9641334683 21.5146625581
H 7.7149704618 10.0820037463 21.0400541791
H 22.6075745507 10.2002309712 22.7630117461
H 1.7905346650 2.9303876802 15.9000416767
H 16.1410640859 4.5679726312 15.4459426342
H 8.7403927221 4.0706946321 15.6584898572
H 21.4470596390 4.6617746110 13.5917346412
H 2.9635216999 5.3491869607 22.7430649414
H 17.3281784106 4.1808584584 23.8522456971
H 9.3041744904 7.8967103762 16.1133653344
H 20.7313413886 10.4418166645 14.3111682415
H 2.4218875608 11.9696869406 21.7165201361
H 17.2450722489 9.4448032162 21.3313867902
H 8.1227131468 8.3360489417 21.2589294048
H 20.8618827216 9.8189267313 22.8230957291
H 2.5458266612 1.4002801790 14.3285250318
H 15.9373134863 2.9816604878 14.0184465600
H 9.0607241011 1.6653805185 16.0023053099
H 21.3971147952 4.6455452273 16.0445245377
H 4.5813505048 3.8059806091 21.5674474898
H 16.4778640797 3.9780659427 21.4180589152
H 9.2570407725 8.5199893679 13.6877868221
H 22.2882827064 8.7312216683 13.3184840189
H 2.6884027369 10.3664763893 19.9947031983
H 15.9815228649 11.4534062613 21.8158880632
H 10.5072759888 8.0568986872 22.6160200202
H 19.9129392327 9.6924344327 20.6033251188
H 4.2803662655 1.5249518781 13.8301988981
H 15.1285664353 1.5210894948 14.5050708689
H 10.0115966910 1.0165003373 14.7655724090
H 22.0863648888 3.3023631705 16.9070298458
H 3.8422539787 2.3361015224 20.9420076649
H 15.6136866646 2.4409948995 21.2229108283
H 9.3558377610 10.2697349155 13.5214906347
H 23.4258524202 8.1117198509 14.4148755664
H 3.4694007852 8.8550476787 20.3974573596
H 14.2813865396 11.1537749878 22.0259415823
H 11.1900716650 9.5845186574 22.9740595668
H 20.9125192941 9.8232649266 19.2383861291
H 8.0973733375 4.0327617981 21.6066918089
H 22.8862417898 5.5805329854 21.6955764432
H 9.1899168761 2.9819488606 20.9889806863
H 21.2549118015 5.4897297758 21.9237528380
H 9.3238495539 4.6200089408 20.6139132660
H 21.9449597089 4.6595717387 20.6429007963
H 11.0531154839 4.0377136391 21.9081017663
H 21.2423453563 3.3420874873 22.8110893282
H 9.9006956628 5.1778994215 22.8454473221
H 22.8845976125 2.9403279423 22.1683583500
H 10.0035634880 3.3955577753 23.1797394312
H 22.7863000066 4.1281885375 23.3845746905
H 4.3434584352 7.2024495033 15.3488860769
H 16.2533004478 7.7596227704 14.6687664718
H 2.9445732470 6.5398248619 14.7969833411
H 14.7549437464 7.5136285003 15.3153742784
H 2.9684507887 7.3921433566 16.2139951433
H 15.9912924258 7.9524433782 16.3036448299
H 1.9439597150 8.7128936807 14.3571941754
H 15.0803485069 9.9164109932 14.3174205269
H 3.3683845435 9.5955316637 14.8760116964
H 14.2875871739 9.6961586817 15.9537080452
H 3.4894988110 8.5059001260 13.4991753438
H 15.9795866409 10.1224824927 15.7802369053
H 2.2348586554 16.4282900640 0.1622390976
H 15.6914180899 14.0219326190 -0.0090427177
H 10.7154997819 15.8314541397 2.7067892406
H 21.0079648286 14.6050455595 -0.4837330939
H 3.2873418555 15.3611466571 6.0335295306
H 15.3939784361 16.8308154413 8.4553837680
H 10.2694533656 19.9671709129 1.3030389350
H 23.6271847083 21.1941762920 0.5652149646
H 1.4934162049 21.9998501735 8.3472478802
H 16.9385503371 22.9231889248 9.3196180208
H 8.5593108964 21.1432244429 7.8063804135
H 21.2703711255 22.9249369134 8.3689317486
H 3.5528032965 15.6439445123 -1.2734234750
H 16.3486458588 15.4801027689 1.7007295190
H 11.7008860841 16.8907719807 0.7686221900
H 22.4405329580 15.9159659153 -1.4710129485
H 4.2997224332 14.0455991081 7.5014146719
H 17.6039747952 15.9330116242 7.6727147894
H 8.4356802301 20.2415609308 -0.0612292584
H 24.4814486550 22.2542296487 -1.3532475359
H 3.2841807626 22.8656409447 9.6256679876
H 16.1886258086 24.3754611508 7.6214229981
H 7.9606714863 23.0751216034 8.9646495490
H 20.9902123239 21.0108303041 9.8910857297
H 4.3559576781 14.4018400959 -0.2115424439
H 15.5184389000 16.8729506203 0.8846374372
H 10.5042116037 16.2612210790 -0.2734618479
H 23.5631406704 16.1238630342 -0.1234246422
H 3.3422307192 14.4098183574 8.7743432585
H 16.8252122157 15.1000138713 6.3798081106
H 7.9843266419 21.7497934149 0.8158523236
H 22.8970995570 22.5462282850 -2.0448031558
H 4.2282336555 23.4003316944 8.2108079320
H 15.3686585093 23.0223291177 6.8192417851
H 9.5112157680 23.4306537965 9.6064509418
H 21.4908124130 19.9673829409 8.4599438664
H 3.3637975826 14.5451805311 2.1130382415
H 14.0565657578 16.2059644845 -1.2611903725
H 8.8614000150 14.6547184680 0.6673982948
H 22.7369441392 14.4860752112 1.9008063729
H 1.6398028864 16.4428801439 8.3294607473
H 14.3844118329 14.7780888358 6.6341313893
H 9.1675893459 22.3192350881 2.7727940768
H 20.8804020766 22.0723553860 -0.3184078992
H 3.1718961763 22.9529886455 5.9760811628
H 15.5093324050 20.9347769071 7.5175814895
H 11.2967736488 21.8257396231 8.7219734850
H 22.6871424776 20.8502576626 6.7969295700
H 2.1977423674 15.8678494963 2.3911476473
H 14.4103866321 14.5466968911 -1.6338607937
H 8.8876680010 14.4117126258 2.3871954387
H 21.2355115596 13.6406077606 1.5489741892
H 1.7010529978 16.9736004795 6.6315364023
H 13.5360470041 15.8456153650 7.6741271961
H 10.6123155345 21.4550028072 3.1466993984
H 21.4586028916 21.2162227001 1.1045828728
H 1.6855958474 22.1335579347 6.0045358551
H 16.2486075999 20.5101628502 9.0063485488
H 10.7971085375 20.7406955797 7.4254794076
H 22.2586948728 22.5116267042 6.3527627720
H 9.6716265902 15.5314607804 10.0429205866
H 20.5724114152 15.8529682052 9.2079142862
H 8.1983000899 15.2156320203 9.3627429691
H 21.9923307896 15.0186471866 9.0122555677
H 8.5199490755 16.7667968427 9.8717094426
H 20.5613708154 14.3654448491 8.3739829568
H 10.4370855815 16.7488828489 8.0038438248
H 22.1638255514 15.4928057227 6.7554376719
H 9.5640366621 15.2391159560 7.5718469191
H 20.3606879381 15.9363794401 6.6813819628
H 8.7019825311 16.7837815794 7.4120926876
H 21.5879782604 16.9926314268 7.3007612623
H 3.5487499144 23.4676939590 2.4890877413
H 15.3585729254 23.8449926641 2.5733071748
H 2.2491020878 23.2786133913 1.5014117139
H 13.9389699815 23.0310563920 2.2241995674
H 3.7109567183 23.3153400318 0.7872741295
H 14.8666319750 23.8010847855 0.9924808376
H 2.4732630136 21.1308066288 2.4178361361
H 16.6822462568 22.3101518802 1.5783844121
H 2.9646814075 21.1859074424 0.6974032057
H 15.4840436169 21.3120252468 2.5041273563
H 4.2384638725 21.0787264172 1.9810335955
H 15.2446178408 21.4234603466 0.7302436159
H 3.4891298506 14.1638569842 15.7280767367
H 15.8785751212 16.6026798225 13.2949751260
H 10.8389655453 15.9820095873 14.2436229518
H 21.9377273052 16.4567030113 13.8477683327
H 3.3180834830 15.4313235091 20.4057547849
H 14.6073120483 15.8911735028 23.1431487474
H 9.9841508326 23.1508138402 14.8819244206
H 22.3394041569 21.6189328899 14.5736076144
H 2.9219448420 20.0761803770 21.0227801689
H 14.8163808375 21.0614826880 21.8860020990
H 7.8159259092 21.5998468413 21.0811319065
H 21.8027778883 23.1394666298 22.5792521677
H 1.8779451602 14.2197865950 14.2343551262
H 14.3232958511 17.8613747782 14.4408897507
H 10.3372754621 18.0810964119 15.3921429372
H 22.6189280632 14.3509320584 13.5429280486
H 4.4874838137 16.4612697710 22.0180954385
H 14.0216775122 16.2886577491 20.8584945434
H 9.9306602206 21.8105491340 12.9080853769
H 20.5026968464 22.1482880217 13.2239210700
H 4.8182875236 21.3317301373 20.7989208414
H 15.9448204881 21.9668918118 19.9221856358
H 7.8672128976 22.6120096830 22.9957358101
H 22.3033533113 22.4187492628 24.7264257600
H 2.1068505169 15.8611699112 13.6581484681
H 14.6465576887 17.1191883402 16.0121859831
H 8.7802406230 17.4944980109 15.7723508040
H 22.5201760791 13.8277693036 15.1797591524
H 3.0774077172 16.6940941473 23.1059468922
H 15.6862385359 16.3146158838 20.3725442427
H 8.6201573971 20.8380491505 13.5851796839
H 19.4773054557 22.3618001780 14.5710202719
H 4.6181562532 22.0538137736 22.4296950425
H 16.7533192179 23.1305768319 20.9935677750
H 9.5159864589 23.2016869711 22.9181343991
H 22.1073783690 20.7004372366 24.3628230209
H 4.3526321901 16.8990030095 14.8021051064
H 16.6157638852 15.4533936141 15.9786632236
H 8.4384032732 14.8361478419 15.7704764048
H 21.3920829075 15.6139959779 16.7222109118
H 0.9467573631 16.2871667578 22.0118273998
H 17.4200363324 15.9075627743 22.3584102042
H 8.1763172938 21.0058848328 16.1630936344
H 20.7977350577 22.4796874642 16.9906036356
H 2.6244603985 21.2361112879 23.6551453867
H 16.3519816805 23.1686880934 23.2159297777
H 10.7454030404 22.3401663382 20.9384966409
H 20.5116700222 20.4474267070 22.0901474977
H 5.1985079598 15.8984766090 15.8511994688
H 17.4061816967 15.1313744430 14.4673614525
H 9.4867877922 14.2203437618 14.4309174572
H 21.0347681432 17.1638751857 15.9203702370
H 0.9260800726 15.6989386945 20.4056719088
H 16.6613447873 15.4406510034 23.8769660075
H 8.8549181101 22.4256208288 16.7593892206
H 22.2597622089 21.6999457813 16.8960022384
H 1.4739097902 20.1599499257 22.6478297029
H 15.2690742813 22.0163108813 24.0348344464
H 9.7710159409 21.6580824855 19.6446019340
H 20.6934080255 21.8429030078 21.0285790250
H 8.0956304573 15.0982066335 20.6165804956
H 23.0923195449 16.2492486755 20.7289094000
H 9.1903043040 16.3032386433 20.1771866771
H 21.8322421592 15.2024205061 20.5901536997
H 7.9167962105 16.7112870286 21.1210124058
H 22.7383023710 15.3450233714 22.1024178715
H 10.3239799602 15.3117967678 22.0760222619
H 21.8331557717 17.1027307204 22.9237455844
H 9.5018057907 16.7821628929 22.6592630848
H 21.3822217890 17.8413001322 21.3719718507
H 8.7072722529 15.1909963055 22.8930976263
H 20.4134499247 16.4523415763 21.9033296158
H 4.1618652111 20.3208394441 15.0845600201
H 15.7032055422 22.9294320457 13.0037058700
H 2.8366686985 20.5193111101 14.0025453180
H 14.4389983466 23.3389220703 13.9760282111
H 2.5526679974 20.2256205246 15.6574658572
H 14.3946818954 21.9333065421 13.2350293929
H 3.6548111338 22.6029665688 14.2559327660
H 15.9492225411 22.5719951361 15.6931094250
H 2.1509215008 22.5487044769 15.1978376610
H 15.0758555151 21.0652964607 15.3207493628
H 3.7133988016 22.5484803649 16.0504007245
H 16.5905037818 21.4176402939 14.4530902809
H 16.4314236670 1.7959261453 32.9630413820
H 17.8737675415 2.2895504560 33.5883218582
H 2.5928194351 14.2313700227 25.7552249728
H 2.4961885321 12.7611548086 25.1667721206
H 11.8685967300 15.8862790799 25.8202815631
H 11.3843428674 14.8984178016 24.6680588800
H 26.4996887793 27.6185827799 32.7027118517
H 25.5199413996 27.8245241699 33.8674550811
H 13.3388983587 27.1349473933 26.8978886470
H 14.6440809879 26.4281390949 26.3250163608
H 17.5059906827 14.8877489341 26.8247035873
H 17.4964796952 13.4318958137 27.3689480673
H 14.3004642649 6.2048324261 36.7764879461
H 12.9673763189 6.1062482764 37.4280439781
H 24.5908207713 15.5316637293 35.6706994857
H 23.9061101376 16.4810955790 34.7460225870
H 0.4301901072 21.4509345903 32.9662514195
H 0.8741699878 22.0216511275 31.5837260636
H 20.4738319589 18.2544858838 35.6493343242
H 20.3889657427 18.5384616552 37.1710384720
H 21.1328717390 22.2537000052 28.0611095865
H 20.1406562500 22.6999452415 29.1413782985
H 21.5806486472 12.6288905092 25.2496803202
H 20.5480894713 13.5242981165 24.5412874538
H 8.4559325451 0.0322022799 32.5750280204
H 7.5274899855 -0.9597878406 31.6698352229
H 13.6352654257 15.6935164956 26.5701590653
H 12.6612797890 15.8839237855 27.8572525958
H 13.3829472831 12.5217740423 26.5228266659
H 13.5826538386 12.3386859546 27.9767320902
H 11.2885304444 2.1111620493 26.3388855019
H 11.4163334931 3.6528977145 26.3217654819
H 22.7131662295 6.2517151130 36.2482476101
H 22.8152750504 4.7978561169 36.7678092671
H 15.6774584860 22.1807401250 32.9357177747
H 15.0869991007 20.8596212694 33.3378723945
H 19.6992224558 8.4430750094 27.8495368323
H 20.0369631808 8.2269452488 26.3678921961
H 22.4879812031 25.4021107392 22.1933042051
H 21.0284750615 25.2040122965 22.7122569598
H 19.1906558710 11.1594730667 25.6164007140
H 18.4460198858 10.5426560837 26.9614009067
H 0.9465018379 32.1482460169 24.2411066998
H 2.3484794142 31.7768309628 24.9144481632
H -0.3020647961 22.2653901085 25.3974630393
H 0.4473745186 23.1499726372 24.3487198799
H 12.0367035068 19.4533801062 35.8910918715
H 13.7037322036 19.2719672668 36.0155744716
H 8.5864716933 18.1386550058 25.0836041974
H 7.0827292851 17.8052719696 25.5167567912
H 10.9482936509 9.1754856790 33.2774657507
H 12.0890295161 8.0282797326 33.1914077051
H 1.7108724510 27.3815689082 30.6082224785
H 0.2525235710 26.8423684175 30.8591535872
H 23.6672995322 13.0903672794 35.3022499634
H 25.0403947104 13.3091052833 35.8421913610
H 10.8385035171 18.2694145803 23.5042226576
H 10.8278866890 17.3315599380 24.8367576373
H 19.9096529425 20.2398736996 32.7196527129
H 20.1488412482 21.1646276321 33.9658138239
H 19.2889018038 11.2489693467 32.4152324775
H 18.6217518629 12.5926084339 31.9845865576
H 16.3050147045 18.0437180059 35.5916804813
H 16.2901261058 16.9857151375 34.4974251829
H 5.8583948587 27.3104835020 31.3802500872
H 5.0034766933 26.5615981330 32.4362002656
H 10.9453594696 6.6340202532 25.5161047953
H 11.4114334739 5.9239875213 24.2638546059
H 19.1035856265 4.7936467439 26.1649528298
H 19.0842040261 6.2131181474 26.8767938226
H 23.7749485533 3.0519780556 29.4257953953
H 23.7163861651 3.5879346766 30.9197604526
H 4.5610817077 26.5817980177 30.1754333533
H 3.8743404041 27.1354257219 28.8254236905
H 17.5370013186 16.4249972713 36.4244696986
H 17.7109195074 16.3662009055 37.8847800483
H 5.5957919993 25.8164121828 35.6037001130
H 4.9626177592 25.3122214651 36.9499568199
H 16.0496322154 25.6866145803 37.8943433768
H 15.8630894850 25.3635571601 36.3893226068
H 18.9467181004 22.6106420626 34.6761592637
H 19.4340136688 22.3349225281 36.0862899643
H 21.4973928406 21.5778344133 31.5567788734
H 22.9803148868 21.6202612262 31.3083377887
H 23.0562992183 10.8137365864 25.3053396342
H 23.9747782260 12.0972103908 25.6112062856
H 22.9880978613 18.9314427738 24.4171059090
H 21.6295068217 18.4426746958 25.0410662148
H 2.0651016343 10.5145753609 30.3738437224
H 3.0364383404 10.4817006962 31.5585771212
H 9.4183184990 25.7834929347 20.8851861474
H 10.6812056003 25.7373769720 21.7599912957
H 0.7986448074 9.5093989448 27.8507733140
H 0.9349225813 8.3451116373 26.8455758570
H 23.1149202370 29.8258341075 28.3761803784
H 24.1964587565 29.1784113500 27.4480874168
H 15.1744178441 9.5766410407 36.0471553980
H 14.0072900508 8.5002541856 36.2735862312
H 20.6191280875 3.0485648462 25.5343003261
H 20.6343284836 4.6987034040 25.2796718912
H 0.0745097529 20.0486647976 34.8683416962
H 1.4076773932 20.9576975321 35.2359562268
H 13.3429312797 19.7007890531 33.8888563971
H 12.9709487046 19.9020723708 32.3858159247
H 9.0973095521 13.0869410243 28.8807663847
H 10.3107153347 12.1939047270 29.4140737080
H 1.1559885444 31.6645128197 29.8660531973
H 0.3282106412 30.5867605520 28.8140369074
H 6.2935371205 5.5831092510 35.3226269501
H 7.3650905928 4.9099490942 36.1218638676
H 1.6959622411 18.6530836317 34.2171898757
H 1.2818898525 17.1461424479 34.5858139746
H 1.9051161675 10.6341794182 36.9793301201
H 2.9237792165 11.4876109947 36.1027266346
H 9.6053274046 7.9566648783 26.4355735928
H 10.4204489648 9.1948665041 26.1075516672
H 8.7781298591 5.2077188672 32.6139973213
H 7.9979302437 4.6880003752 33.9680399873
H 9.2217676008 13.6197844622 25.9114916238
H 9.3022034805 12.3134635832 26.6448472789
H 10.1730645546 12.9863507266 23.4306900690
H 8.6580033354 13.1275757505 23.2202444461
H 4.3383745769 27.1502369936 26.4740746913
H 3.6717384119 28.5504685054 26.9542635095
H 16.7878400154 5.6080148446 29.6457735552
H 17.4074640079 5.8669101791 28.1562536668
H 5.0320737431 8.8229731640 36.0071786618
H 5.7266280508 9.3031789198 34.6040017803
H 17.6646071048 -0.2152969839 25.9435530819
H 16.9874390634 -0.4972875668 24.5799926805
H 24.1176985344 14.1349015507 23.2820522037
H 23.6427294212 15.1414374807 24.3672044905
H 17.2647451623 6.9245336270 25.6358043469
H 17.3373431935 7.4130444916 24.1147448459
H 20.2725332557 12.2855595191 29.0275554302
H 19.9780271749 11.6595324326 30.4561494631
H 13.3561065471 10.5693135677 24.4562861220
H 12.5786145809 11.8084782954 23.7766324477
H 19.0080741076 8.2138433069 35.8582147307
H 17.9906375997 8.9505584504 36.7824140352
H 8.3389066116 14.3602326074 31.7756656714
H 9.5013599685 13.4375060825 31.2666148202
H 13.8079221536 3.5522596807 35.1978714139
H 12.5100157822 3.7750139874 34.1976570957
H 13.4448048157 20.9961035066 30.4838231917
H 12.6510014452 19.8488844741 29.7562109140
H 8.0795353841 2.6446558200 37.0861078888
H 6.5720399401 2.3632934505 37.1409267112
H 17.0102297083 3.8392847624 30.8576304414
H 15.5343855090 4.0247006427 30.3859962045
H 13.8087963519 13.5086920249 30.8837299153
H 14.0331138731 14.9813553400 30.3279812139
H 24.6503913377 5.6703948105 32.4995623770
H 23.6564277276 4.5924876453 33.1090631332
H 15.7561309842 20.0152153629 36.5119279297
H 15.0708934196 18.9043109271 37.4150780735
H 8.3468671707 13.2312349330 35.2177206073
H 8.9579569831 13.0487566783 33.7846314881
H 3.8339212470 18.2191630814 36.9003562313
H 2.9841892662 17.6455702900 35.7002819481
H 7.0661010042 -0.7011080213 29.5129297532
H 6.1048959256 -1.3213848895 30.3962505200
H 17.7978443675 9.6406285270 28.9839169592
H 19.0973346951 10.5433923960 28.8971270796
H 7.5118937557 19.6170198920 30.7505040757
H 9.1139259793 19.5602338396 30.4465670687
H 7.3690546479 6.1733698113 27.0467682290
H 7.5329072052 4.7699112098 26.5024083759
H 8.6463176557 22.6362254658 32.8292897066
H 9.0142246775 21.3409643032 31.8654443660
H 4.8148888308 24.5392425786 33.8532570890
H 6.3052388456 24.8032767598 33.3754638423
H 5.7220927377 15.9346560037 25.8315273540
H 6.1058277133 16.3772001708 27.3817555359
H 12.2218857481 0.7603935549 37.2380448700
H 13.6329751259 0.7058251223 36.6154468500
H 12.6931723975 12.8397026384 32.8779230122
H 14.2032127829 12.9273826748 33.3999467306
H -0.7123710835 11.2141228724 32.8249528121
H -1.9366767380 11.6305005104 32.0166141531
H 23.9704316814 17.3752381055 25.7785701488
H 24.0139312285 16.2692791815 26.8320920376
H 2.7967078342 27.8354796197 34.9796094325
H 3.9313058296 27.3165942761 35.9531698301
H 17.2570934510 14.3321069171 36.6882674276
H 17.6670948401 12.8613809219 36.3377761004
H 2.2363666602 27.3274203556 25.7639452343
H 1.4588719688 26.3562040667 24.8821682935
H 16.7342049910 21.1329088864 27.6747375944
H 16.7681091240 19.7680867603 27.0146974560
H 3.1326746720 22.3882871693 35.2812137312
H 3.2493472581 21.2077502862 36.3305650455
H 2.0917696474 18.5566274988 24.6011380354
H 1.7493091203 17.2225620670 25.2873230778
H 13.4604548112 24.5285418858 27.0699679354
H 12.9544862469 23.1016804855 27.2838156186
H 9.7196305151 4.9016763859 29.2290978203
H 10.7537127201 6.1193648609 28.9031120031
H 21.3132208102 25.2448774817 37.3789758804
H 20.3709431257 25.1578166346 36.0174693046
H 8.7889113946 18.9717694807 26.7426321490
H 8.8420013666 20.2254422162 27.5698294216
H 4.0764865165 16.4403575463 33.5395117392
H 4.9821218536 16.5125304375 34.8096287331
H 28.0408134455 24.7747630725 23.7087494725
H 29.1726622378 25.1092727354 24.8266647561
H 18.0805597427 16.2899580431 30.0681434724
H 17.5320722365 15.2205707672 29.0912998919
H 8.5117569111 26.7966670667 23.5965264143
H 8.9112321818 26.1431405593 24.9418523549
H 5.4797411967 18.3100251371 26.9844845854
H 5.7099711449 19.6228187096 27.7858142487
H 19.3752365240 6.0181849394 37.1137617187
H 20.7013161073 5.4041611619 36.5700804280
H 0.0190109054 28.6098877629 25.3020328454
H 0.3878389836 30.1943942306 25.4578630058
H 7.0261158078 16.4117460810 28.9583610728
H 5.8570722418 15.2190858516 28.9956202714
H 14.9637359336 0.5644110471 28.7070399836
H 16.4849113152 0.4285946519 28.8697673628
H 23.0884143904 20.5072179168 28.1537896308
H 22.3536839370 20.2328687217 26.8556946668
H 18.5941471924 19.7480379979 28.0044430915
H 20.2674126020 19.8047128578 28.2203881582
H 22.3964156938 24.4617730952 35.5094796514
H 23.5435006044 24.2753768204 34.3140645795
H 4.9673613663 10.8317381230 35.7483673792
H 4.9980588975 12.0807560237 36.7897810690
H 21.1069313636 25.1453118298 39.6298796140
H 22.6406314478 24.7758427261 39.3113655062
H 22.4893622658 19.3543411089 35.7009654488
H 22.0486766173 20.0157211901 34.4129341944
H 21.9517726186 9.8182919902 35.0847956922
H 20.7752775346 10.6372250850 35.7439348445
H 16.2377153185 8.9177259731 31.1557124959
H 15.6541158686 9.2632707823 32.5403354575
H 25.4903404481 12.8437104188 33.5829084406
H 25.4706453495 11.6621138213 34.5808643240
H 22.3460370140 26.6444713775 26.3729057007
H 22.0252221584 26.1140856865 24.8783379050
H 12.5805020343 22.0516633380 37.9399631650
H 12.4034664205 20.7255247368 38.6069451063
H 3.9892593506 10.6145602738 28.9128990782
H 4.4301910241 10.9669512438 27.4508554473
H -1.6661866807 15.6088688161 28.8049622072
H -1.5532722070 17.2035871881 28.9936071695
H 1.8411071366 13.5853193250 31.2028600358
H 2.6290765521 12.5486135235 30.3238473349
H 14.3562168408 2.5104104688 33.5287572305
H 14.5560670772 1.9741769467 32.0594881378
H 20.3747983408 13.3579507205 35.8159153741
H 19.5376661053 12.8458473640 36.9186987538
H 9.7042186487 17.9888805490 32.1657680738
H 10.3571038386 17.4396990243 30.9047350186
H 13.4627982495 -1.0171813226 37.3915407435
H 14.4529147494 -2.1002073479 36.7299384037
H 1.8668450198 15.0037318638 32.7138486825
H 2.8680076812 13.9252784062 33.2277813214
H 13.9189194435 10.1718301084 27.3332264153
H 14.6092765336 8.8609633314 27.0528310805
H 10.1703075611 7.0398955530 32.4118171046
H 9.8464626526 6.3632125607 30.9739811864
H 5.7781877333 13.0305177641 26.1455597485
H 7.1837551474 12.6408942354 26.7950507628
H 7.9790649598 3.4304117453 31.9621676228
H 8.2956291289 2.1537477597 31.1000064211
H 12.7667802193 7.9127184728 29.7601182923
H 12.2662411948 8.4118131738 31.2943335777
H 18.4853012533 25.0974306646 34.3554890209
H 18.3226944007 25.3585986613 35.8673484190
H 11.3716345938 4.0635965300 38.3990172986
H 12.7252770680 3.6200364040 37.6350767922
H 24.9359646152 26.3848091350 26.6457043001
H 24.2218238270 25.7774809737 27.9457774324
H -1.7809056231 8.0693503001 33.9712189822
H -2.3218654926 9.2045803194 32.8527657302
H 14.0950173451 22.3972190873 25.7909947646
H 13.3278386079 21.1162480549 25.0778139761
H 4.5268560944 12.7970035173 34.3657060315
H 4.9265054864 14.1791814080 33.9240867820
H 22.4497556191 16.8121581905 32.8772977374
H 22.4487831320 15.1301574916 32.8613183422
H 24.2820692829 3.0217345552 37.3366990691
H 22.8705544140 2.3989123183 37.1487580860
H 3.9615417104 20.3423655635 32.1131745177
H 3.7356376142 21.7403859032 31.3790923216
H 13.3694046436 9.9432311553 30.2278266138
H 13.5061121162 11.2632424619 31.1821650619
H 24.2647427010 9.9265801343 37.0309745429
H 24.9950380931 9.0016311748 38.0836301212
H 4.0109968389 29.6839676541 35.5019641661
H 4.3676420386 30.1608397741 34.1078464945
H 6.9255591616 16.0544691248 31.0513084254
H 6.2837009888 15.8921818586 32.4845018540
H 21.2299397393 17.7848705752 31.2801672292
H 21.5863855111 18.9178580731 32.4373665578
H -2.3620977767 7.0104410332 25.0263241975
H -1.7605779368 5.5782770027 25.1530534524
H 15.6595345073 4.3655780260 36.8719124340
H 15.4412393973 2.8604293886 36.9948754293
H 3.4364810937 23.5457670425 36.9751489278
H 4.7851261275 23.1048569627 37.4854846293
H 8.8339663819 6.8614977155 28.5595904238
H 7.8382981614 7.9892725427 28.2138731237
H 17.2252008756 21.7834339961 36.6603617869
H 16.4033120551 21.6696252795 35.3461559428
H 19.5452724909 7.9304243100 23.7887009057
H 19.0149922962 9.1299582280 24.6358473344
H 18.2466682251 30.7191805002 33.3051410849
H 19.4955467722 29.7257796258 33.5894819966
H 3.5147427701 22.4160259477 33.2965236456
H 2.5765817458 23.5811577058 33.7487292399
H 14.2504469919 23.5323665867 32.2496866886
H 14.8808806127 23.5223751958 30.8095859936
H 13.9155145473 9.7809541183 34.1433752624
H 14.0933114241 10.7268515171 32.8590114877
H 2.4478527081 24.3546254780 26.3420432600
H 2.4612720801 25.2246941504 27.5664628316
H 2.0040004329 9.9236712990 34.8160809196
H 1.6130736690 8.4851957154 34.7065886031
H 18.5613456613 22.8007013901 38.4212082497
H 18.5823887446 21.2263775232 38.1995840731
H 10.9890416646 19.1222308156 28.0921992733
H 12.3909985675 18.3952906159 27.7640559104
H 13.0716104066 10.2944288363 37.3117427186
H 12.3856670776 11.1548081880 38.5496154354
H 20.3532041414 2.3104370033 34.0129456661
H 19.8323539971 3.0096694581 35.3891740188
H 23.0349509600 2.5534137604 33.6670363460
H 23.3929025902 2.9374978789 35.1524445188
H 10.0041517695 3.5482451646 33.6999782592
H 10.8326619928 2.3031890396 33.3907946165
H 2.2767278759 16.7392434761 31.2427897881
H 1.7557716991 17.0818463365 32.6185512006
H 16.2528490853 11.7542869636 27.1445678672
H 17.1658858618 11.5399203864 25.9601129148
H 6.9832957030 20.3850820876 24.6700546842
H 7.9092007670 21.4654327841 24.9662622598
H -2.5423323306 24.5342224385 30.2820492108
H -1.9400717620 25.9800171622 30.2714135552
H 13.0298430713 6.3703222979 28.2104165771
H 11.9153799298 7.3354959974 27.5285887159
H 22.6228524310 11.1474451137 36.7781994938
H 23.5995477681 12.3235449362 37.3054724399
H 19.3698058059 18.3780639201 24.7239596208
H 19.8516536724 18.2190681926 26.1869885941
H 15.4375852400 25.0492829485 34.2416973359
H 16.6037882591 24.0242396159 34.3237821475
H 9.7727032423 14.6872728532 35.8096170607
H 9.6649739043 16.2406835526 35.5194182028
H 16.3899787829 23.4835059493 28.1885866020
H 16.5872447329 23.3468833421 26.7025986968
H 17.2484816041 14.1841872423 31.3333009012
H 16.6499714584 13.6278288998 32.7470877119
H 2.2076077409 7.1504152900 28.1454510968
H 3.3956653215 8.2691109675 27.6477774186
H 15.4149932482 19.2192430160 30.4861683127
H 16.4759305959 19.4963507792 29.3796341808
H 3.9400205040 5.9288513595 27.8508752208
H 5.1189271865 4.9522278971 27.4232348382
H 4.5045194754 6.2007712382 25.6411735231
H 4.8553445861 6.2010343161 24.1478972314
H 18.0808972365 1.5457668477 28.9625941864
H 18.6414036049 0.7975831375 27.6258601406
H 8.2798097564 18.1861502614 34.5193452120
H 8.1624186110 17.2755015796 33.3113512323
H 17.2592449859 20.6147673301 32.5798493588
H 17.4235787590 19.5695172995 31.5140522119
H 11.1485580039 11.2494821576 25.5927609323
H 11.3534772838 10.9575048165 27.0826598392
H 15.3963318481 9.1979134138 29.0646403723
H 16.3834775692 8.0409926967 29.3342220346
H 24.4002963647 10.1896592004 30.8113779665
H 25.3505115325 8.9900845332 30.3434525503
H 6.2093286588 8.0037014076 29.6568511422
H 5.9435951840 9.3785987878 28.9294173185
H 9.5477013061 1.4833424564 29.2138660056
H 10.1958811640 0.9065450409 30.5387751003
H 4.5304304573 17.1156871121 30.1585219153
H 3.6474779810 18.3334443441 30.0192601247
H 24.6822265523 23.6757212748 29.6074382323
H 25.9379321082 23.5635897404 28.6394963885
H 10.6650342560 14.3814632600 32.9967455011
H 12.0070858139 14.4152536764 32.1148609771
H 1.3277879994 25.4612520094 33.0033693589
H 0.5923215664 24.1013195363 32.9895426865
H 17.7016888761 9.9260275121 32.6759120644
H 18.9654427486 9.3764918904 33.5588083089
H 12.6247195592 -0.2854319611 34.4722030808
H 11.7640767552 -1.4717713842 33.8269426653
H 3.7128673305 24.4309754606 30.1012963214
H 3.5759173369 23.0112544926 29.3889754399
H 5.7299828817 12.8902778244 28.2581510668
H 5.6574943281 13.1995913400 29.8138454175
H 11.6439945224 10.6689962155 29.8240249786
H 10.0757957328 10.3031853884 30.2729048404
H 6.9187609470 10.7641341240 25.2755612039
H 6.5397601880 11.1727389985 23.8205129642
H 7.9354139349 7.3237097007 35.5551981508
H 7.1723944285 8.5673532352 35.9414479770
H 15.3539971536 14.7884492832 34.2401334046
H 16.1345066693 13.5699513688 34.9602031010
H 17.7774907841 2.1089222651 31.4605737662
H 18.8968146913 2.5502353736 30.4156297778
H 8.7088283876 3.2816359391 25.2635122888
H 9.4722368807 4.7027114751 25.4163736442
H -2.6942366666 8.6265129348 26.1653041049
H -1.2052809610 9.0399601604 26.2190805558
H 20.1374588172 24.3703270382 26.9684675705
H 20.3503784498 25.5848616274 26.0783848681
H 21.3145912975 6.7967356194 31.7355758207
H 19.9317185425 6.0509171659 31.5127427319
H 24.8218996616 6.6609787213 34.7610879616
H 24.5479511053 7.7024299223 35.8366422272
H 9.3336966030 16.2759155486 28.7818183903
H 8.7297338246 17.5884465812 28.2535455522
H 6.3188326215 25.9613758252 26.4140980531
H 6.4138601438 26.5818265765 24.9361892448
H 12.0217739530 15.9132016381 35.4703889820
H 12.6053992670 17.3570349918 35.4173668651
H 15.1969487494 17.2009324963 31.0255543612
H 15.7416657989 15.9222521818 30.6347671937
H 3.3954767706 29.4422479999 29.2196206402
H 2.0358171436 29.9887032839 29.6847542583
H 13.6657982566 2.6353526474 29.9248458485
H 13.1792105308 3.4654328040 31.1370284760
H 2.7031969445 18.7775143669 27.9612887599
H 1.3417749793 19.2219767773 28.6135862042
H 9.6635209260 -0.5188291485 28.5190269483
H 8.9786438805 -1.6185236517 27.6241417636
H 15.1006181989 13.1996817627 25.8372399935
H 14.1034439539 13.6094810242 24.7201111702
H 21.9945749970 13.6624792037 31.2046919785
H 20.9738992500 12.9992236118 32.1789788506
H 19.6416097529 14.2021451743 28.0133037890
H 20.7102226036 13.8480750464 26.9258333405
H 27.9782352074 10.3166905962 25.1506404278
H 26.4885574138 10.4352900074 25.7257158199
H 14.0907804656 6.8996241998 32.9986661557
H 13.2956405060 5.8239277681 33.8582721527
H 18.7390878373 17.6648295460 34.2525681672
H 20.2075740586 17.6826179007 33.3950210539
H 12.4486747001 5.5036847823 32.1487890679
H 11.5423524810 5.2400766798 30.9768382963
H 15.3043602517 8.4241046361 25.1145207431
H 13.7979285430 8.0312893357 24.9111637454
H 24.9812196612 21.2562511427 29.4998705081
H 24.4762907368 19.9511104410 30.1193508462
H 25.9622138424 1.7497429719 37.9813267692
H 26.6989463588 2.7726153528 37.0468487512
H 5.1789197512 18.6319381502 31.6851726289
H 6.0087022128 19.0569209837 32.9036929736
H 16.6314032767 19.5350691960 24.5773055528
H 15.4052854704 20.0094268851 25.4888931964
H 10.3800804927 2.5270547966 35.6327138980
H 10.2360397696 2.1220467134 37.1100018000
H 5.3318267661 9.9707613865 32.2858052103
H 5.7323388257 8.5138897562 32.4345305862
H 10.8498659866 21.1618847583 35.4784816834
H 11.0923663286 20.9724282747 37.0127072468
H 21.8032033769 13.8644410687 29.0602519817
H 23.2628151818 13.4129348085 29.3771228102
H 10.5836439826 21.8617641620 25.2248236573
H 10.1517902299 22.7296246456 26.4163170425
H 10.1101851146 -0.1499664015 26.3293694951
H 10.9728756553 0.1934120945 25.1227842748
H 17.4083105543 10.6035284470 35.2053229787
H 16.4984373735 11.2560015210 36.3463396656
H 18.4664371551 21.2343030183 30.6765778453
H 17.7381601640 22.2273431185 29.7356518448
H 10.5044264539 -3.2334442085 33.4413433860
H 12.0172591297 -3.6097078931 33.5433764998
H 8.2699138300 3.3849512988 29.2444831416
H 9.0014783966 3.5746329616 27.6837809836
H 15.1229158071 5.5376477115 28.4908905927
H 14.4440281766 4.3293908033 27.6721116682
H 4.8250820824 22.0079670522 26.9735395400
H 6.0343111352 22.0339264688 25.8335313896
H 27.8784759824 20.7607566826 28.6507896750
H 27.3969979183 21.8803780837 27.6185380367
H 2.8357607796 7.5455676516 31.1474232486
H 1.5618701639 7.4850792969 32.0088429772
H 17.0799958414 6.6126045292 36.3332278462
H 16.3516694433 6.6619114377 35.0269289356
H 20.0316761103 15.5919907437 35.0456819166
H 21.4044349526 15.3892651562 34.5448971140
H 2.6328555683 14.4208586089 28.3483958005
H 3.8806021606 15.0151278755 27.7991878929
H 11.7801560063 20.4087913611 23.7534271763
H 11.2350320929 19.6493559708 24.9132069651
H 6.0491499881 12.4159878134 32.1947065224
H 6.9029475477 11.5640849291 31.2111394081
H 19.1106991663 23.4844887013 33.0618864513
H 18.1290545196 23.2280551855 31.9622844791
H 7.6898294272 20.3789667884 33.7903002724
H 6.5681699236 20.2524546333 35.0211310466
H 20.5832502520 7.9347862082 33.7428745507
H 19.3775677818 6.9559228230 33.4780189019
H 22.5428295807 23.6646178783 27.0410727962
H 23.5166431468 24.5210084170 26.3833020018
H 21.0880175112 26.8728855873 32.0840809116
H 21.0090252907 25.5986727795 32.9572111083
H 5.4000212315 9.6664223597 24.5977764778
H 4.5014232920 8.4227940548 24.9345925304
H 5.5139055997 14.1825871137 23.8033803370
H 4.2434583139 14.0989300027 24.6856720976
H 16.9488388176 2.6466412662 27.2760268090
H 17.0759512892 4.1237548228 26.7869199650
H 16.6804381780 17.3618633537 25.9793137991
H 18.0494511414 17.1315789327 25.3713836981
H 5.6311341687 25.4470290008 28.3690493951
H 5.9838945967 24.2374830453 27.5120765448
H 21.4908321748 2.9816418882 30.1879447614
H 20.7620086623 4.1871334345 30.9017582962
H 2.3760305320 22.1632329996 25.0728116333
H 3.7008882037 22.9971980679 25.0821537875
H 7.2877973568 6.6812464891 31.3349592175
H 6.0944741477 6.0312748432 32.0433560309
H 10.9153365921 14.7000159455 27.4734475172
H 10.7482454212 14.4899351095 28.9891666227
H 21.0070360079 5.7553626676 28.5651782969
H 21.8219445954 6.0901766055 27.2302094525
H 4.6173927021 28.6514992857 32.2555731143
H 3.8056928966 29.8279871551 31.6071625039
H 23.6051977085 17.5346436355 31.5377188746
H 25.0227749737 17.5420031119 31.0045123639
H 19.9450179780 17.9056956978 29.2543360528
H 20.9880573751 16.6841167725 29.3459840016
H 13.8843826253 16.4274039472 34.3023303795
H 14.7909092002 16.4222752737 32.8597044397
H 9.5373304767 11.0258219870 34.5110857780
H 9.2022121412 9.4767794405 34.5910532998
H 8.6488266919 35.4282496573 32.3303743974
H 8.1777881245 34.5966510237 31.0114802249
H -3.3046710959 23.8241378680 33.5283273031
H -3.4689608676 23.4631397057 32.0842692991
H 16.2412495739 5.8029296891 32.5631926168
H 16.5877010661 7.3320548745 32.8367932680
H 8.2246395354 18.1943706997 36.6854718901
H 9.4419049151 19.1602523665 36.7101453912
H 21.6501931427 9.1483174909 28.7148042437
H 23.0699350439 9.3590106261 29.0042319407
H 24.8143269242 11.7988293596 28.7144342929
H 25.6622621669 12.9845064300 29.1184098808
H 1.4460066880 4.9905544756 33.4437193366
H 2.3466257978 6.1564518625 33.9301106681
H 4.1464241490 6.9095787981 36.0797209121
H 3.6583896898 7.4288510417 37.4677041518
H 15.6359543824 12.8468417488 29.3741530918
H 14.7881587059 11.5258995418 29.5345582783
H 7.9903977499 21.9027775240 29.0118182400
H 7.0422386193 22.2703069155 27.8694212995
H 12.0707240473 1.8429753197 31.6262071030
H 11.7763384767 0.6085752676 32.5944470897
I 11.6550893570 3.3987633611 4.9023188443
I 24.3403695414 3.2110889257 3.9115638783
I 6.9998628676 2.8947009605 5.1178641779
I 19.2954015742 3.3508428795 4.1859024384
I 1.3849711999 9.3518256164 11.0556295148
I 13.5424563180 9.7981290452 11.9188639609
I 6.5474565792 9.5134880501 11.5746024574
I 18.2277210770 9.2488741824 11.4987597500
I 1.4817997876 9.1337132496 4.8360767742
I 13.9857157730 9.4605395838 4.9645236836
I 5.9062034663 9.3819513052 4.1686741397
I 18.2987138288 9.6674723248 5.2428496283
I 0.9741555445 12.3361385657 1.5845111957
I 13.2241097170 12.9269132241 1.5813436343
I 6.4427824679 12.9111091145 0.2726005551
I 18.5644780015 12.2247948710 1.2677257304
I 12.3328971542 0.5942358695 8.2535686692
I 24.5295732585 0.0651861644 7.6332687917
I 6.1734383583 -0.2724868926 8.3186242377
I 19.8511309045 0.1851584264 7.7956833082
I 0.6227436261 6.4906539101 1.2838663423
I 12.1322843147 7.0023021609 1.9884108732
I 5.5656258255 6.3808879593 1.5097751014
I 18.1244173680 6.2916218955 1.3470875009
I 12.5409854477 6.4382710539 8.3390609669
I 25.1429941968 5.6254252477 8.0548186103
I 6.4918471318 6.5347074499 8.2117987944
I 18.5257940127 6.2962027028 7.6925919100
I 2.9131330106 0.6863051551 11.2355584162
I 15.9530545205 0.1081965444 11.2239305047
I 3.3122104904 0.1936543414 4.5129117307
I 15.5599194431 0.9665950875 4.3770744194
I 9.4837926482 11.7056047013 4.9746511693
I 22.1902011652 11.7364552701 4.4794844699
I 3.6735027063 5.4118814957 11.4252175307
I 15.8855218913 6.1542248473 11.6552170124
I 3.4042136881 5.3906652950 5.0984096400
I 15.4144189950 5.9938615296 4.5302926298
I 9.4238022139 6.8304061175 5.0015944679
I 22.1401470966 7.0809084481 4.0811578545
I 12.7226395940 3.4331629580 11.7475675270
I 24.0362491800 3.1079385574 10.7306616178
I 6.9736557306 3.1047575020 11.7493255553
I 19.4780599705 3.5187060316 11.2390279286
I 12.2330757945 2.9454598094 18.9398218025
I 24.4049807315 3.1190141556 18.5553836019
I 7.1479226800 2.8065878201 18.8309417109
I 19.9355974422 3.0292246794 19.3138794529
I 0.8496350653 9.3181788989 17.6625114483
I 13.3217068861 9.3895618947 18.8156788057
I 6.1664370143 9.2212109975 18.2706065709
I 18.0691413610 9.3974286930 18.1166018865
I 0.3756993519 12.1087225639 14.4108005735
I 12.0974353485 12.4086727533 14.7870208553
I 5.6923881263 11.9408434416 14.8792545505
I 18.8483442543 13.2040922724 14.8858925261
I 12.6894974980 -0.5513013900 22.1475050950
I 25.6136898371 -0.2308079282 22.5253899512
I 6.0552042070 24.8676696546 21.7126626677
I 18.6284258536 24.4561785753 22.0570829056
I 0.3509307903 5.7377719497 14.8703213790
I 12.4364278816 6.3272947971 16.0680281415
I 6.6235990300 6.2614496079 15.3355016125
I 18.7924275417 5.9913431134 15.4228709609
I 13.2718512396 6.1756819725 22.7279070052
I 24.5874896988 7.4247872474 21.6430951446
I 6.3927579358 5.6184471756 22.3223133714
I 18.7286319940 6.1145646214 22.2997361064
I 9.4127960913 12.3040004324 11.9810135772
I 21.3558400554 11.7054032576 11.6654053941
I 3.1740777525 1.1174330920 18.5918508575
I 15.8351830118 1.0792563951 18.7163398089
I 9.2602879358 11.6840935272 18.4872194483
I 21.7786320850 12.4586473627 17.8254701966
I 9.5438360259 6.5504286940 11.9747306390
I 21.9737401261 7.0042909516 11.5206491304
I 3.5210530217 6.0146163575 18.3908748620
I 15.8289944092 5.5942327114 19.1621768463
I 9.4344062422 6.7768085862 19.5613822882
I 21.7767394590 6.8898177322 17.8613301752
I 11.4969919652 15.5050695845 4.9816553251
I 24.2185646090 15.4995926523 4.2414707373
I 7.2085857224 15.6961887488 4.2536166835
I 19.0706376322 15.9146248434 3.6940652630
I 1.0503408581 22.2611075481 11.9830449032
I 12.7919935803 22.0897458168 10.5503763648
I 5.8279854316 21.9216685860 11.2846240993
I 18.3723925494 21.8150050367 11.2794989823
I 0.0875044852 21.6502583171 4.0900602087
I 12.8850604951 22.2443789253 5.3042926035
I 5.7152445494 21.7056310047 4.4373519535
I 17.8548853596 22.1495732531 5.2913746921
I 0.3607692818 24.8763660288 0.8082728777
I 11.7745140249 24.8266670992 1.7817356725
I 6.6693764704 24.5582923358 1.8257189111
I 17.8919447334 24.8749614252 1.1599449759
I 12.0476572514 12.8567664571 7.9098951961
I 25.0799067485 12.1144011840 7.7134936353
I 6.8328135916 13.4321961729 8.0669234823
I 18.7333211692 12.5808456065 7.6607183917
I 0.3421962981 18.7644343428 0.4530473174
I 13.4764475949 18.5482141213 1.2436520670
I 5.5525439501 20.6559832412 -1.0463162582
I 18.0890209847 18.8544641034 0.6000388695
I 12.6229354092 18.7747786034 7.6327544144
I 24.0489588887 18.8748270462 7.4379097994
I 5.7750851146 18.2777603624 8.6657360421
I 18.9035453467 18.5576426332 7.8570860137
I 3.0118221472 13.1810209331 11.2570402191
I 15.4154638148 14.0140379914 10.4784587477
I 3.6139854071 12.8579542407 4.2481096261
I 15.6711729418 13.3346773250 4.5732159915
I 9.3508233419 23.7481627478 5.2904251953
I 21.5443244846 24.6721425141 4.0889793167
I 2.8679068405 18.3008000459 12.4672462378
I 15.7822611567 18.3740103455 10.8463338098
I 2.7936639821 18.1385966977 4.4878039765
I 15.2688669086 18.1825483210 4.8479978605
I 9.0937178952 18.8961737172 5.4031104054
I 21.4659414460 19.8151807560 3.8767760800
I 11.5284453931 15.7282506580 11.7187104370
I 24.1641563789 15.4982873370 10.6319400215
I 6.8395070419 15.8295923215 12.5337059629
I 19.8379113519 15.5796517970 11.7901774247
I 11.8211127384 15.5753562303 18.3487227140
I 24.5080380262 15.9102178205 17.9555458620
I 7.1394388536 15.7298264863 17.8058006862
I 19.1729859007 15.9602442347 18.8005671557
I 1.5487986809 22.5900234624 18.9562956576
I 12.3966518314 21.9447532743 17.4649727338
I 5.7600296895 21.9070647286 18.3143051507
I 18.1138728570 22.1388353982 17.9528393574
I -0.1412487070 25.6191885376 14.7146832569
I 12.6142213863 24.6544130936 14.3514616311
I 6.2309586411 24.7478779771 14.8560195431
I 18.5649519030 25.0408866012 14.7796420137
I 12.7702134270 13.4837801553 22.1932626086
I 24.6931561734 12.3488234070 20.9278703045
I 6.2791542139 13.0321570911 21.6807659389
I 18.4352736575 12.4216361835 21.9535944570
I -0.2383199999 19.6866083207 15.8305371843
I 12.2571407992 19.1977900467 14.3241249921
I 6.5962504793 19.0698413667 15.1638988569
I 18.6949269251 18.7176701322 14.7921469414
I 12.6111921281 18.9643767899 21.5424470410
I 24.7467851336 18.3694969058 22.4100185657
I 6.3504615129 18.5292130789 21.5044751038
I 18.4206567381 19.2010876984 22.5916014449
I 9.8148463975 24.8205419388 11.4801905741
I 21.9354158408 23.7956201736 11.2336194960
I 3.1805877461 13.0488129308 18.7914153858
I 15.5226177569 12.7004694388 18.9212269759
I 9.3201017725 24.6372567544 18.1703280005
I 21.9439469325 23.7995714808 19.3980182452
I 9.0754402217 19.2915033293 10.9523276343
I 22.2167734252 19.2239656287 12.0534408034
I 2.9071791878 18.2577477814 18.1944877931
I 15.4090436067 18.9123464244 18.7202031231
I 9.2719981781 19.1235367640 18.4178692381
I 21.3298290492 19.4449818622 18.5250615817
N 2.8480606707 3.6242525780 1.7764876691
N 13.8493204998 3.2689047648 1.7904403333
N 8.2558979117 2.7841557050 1.3783544164
N 20.2821170022 3.6502168788 0.3723085474
N 4.3943044779 3.1430962446 8.1353899248
N 16.0664361183 2.8345862123 7.1713644973
N 8.9152703451 9.7251104497 2.0361706654
N 22.1718873181 10.7316275728 1.1648562282
N 3.3577402533 8.6405311697 7.9030343260
N 15.6021631893 8.3246412399 8.0825597919
N 10.5053409144 9.3315047429 9.7686453116
N 20.9853073266 10.0639829368 8.2363384741
N 4.7136612114 2.4421123191 0.8302663862
N 16.1439345499 3.4276887251 1.8650913649
N 9.2024537472 4.8962369449 2.0179666562
N 22.2181926568 4.8047827863 0.9170034754
N 2.3031688475 2.1563520202 7.8290114836
N 15.3480203812 3.3800248465 9.4302980876
N 9.5007692222 9.2682298503 -0.1798639073
N 20.6149676214 9.2079552690 0.3413133447
N 4.3209558459 10.6048474998 8.6363960532
N 15.3951052518 10.6543117025 7.8034949919
N 8.5711005343 10.0524457133 8.6104799011
N 22.6193871901 8.5423157759 7.7188935467
N 9.9267034387 2.8892862963 9.2687337736
N 21.7964494654 2.3330990603 6.3235925421
N 3.9477255783 10.6703812703 1.8433378219
N 15.8743633416 9.2770873838 2.3295189828
N 2.7410694933 3.3111915688 15.9113255449
N 15.2011395270 4.3935413376 15.8561426254
N 9.6384305150 4.0837026731 15.1844229669
N 21.9586374881 3.7880091096 13.7472894125
N 2.2264376278 4.7355070847 22.3696331466
N 16.7161396355 3.3777105904 23.9842724651
N 9.2469193619 8.8970896152 16.3188608461
N 21.0725984315 10.2119623015 15.2609823926
N 2.9416713861 11.3472297992 22.3237509442
N 16.5410717208 8.8976767783 21.8628550911
N 8.3106059175 9.3350424047 21.4128488410
N 21.7130219551 10.0370898721 22.2771416401
N 3.4702645737 1.8189196947 14.3559419325
N 15.5172730418 2.4248993445 14.7872431507
N 9.8095719136 1.8409301876 15.3368882148
N 21.7008260163 3.6695426233 16.0198845920
N 3.7389821669 3.2889808646 21.3070149047
N 16.0598295079 3.1226323063 21.7940659730
N 9.1127118025 9.4603216696 14.1078673308
N 22.5960512354 8.6968683389 14.2938844967
N 3.2039426319 9.7994761718 20.6684142507
N 15.2130680449 10.7783609779 21.9056639872
N 10.4836808789 9.0523726846 22.4682050476
N 20.8584131831 9.5984607681 20.2079048629
N 9.1139757420 3.9301352645 21.3815876611
N 22.0941657455 4.9410783990 21.6626944622
N 3.3129254412 7.3760430107 15.2535171941
N 15.6055095876 8.1270003708 15.3634625855
N 3.6054080783 15.0865439408 -0.4124983766
N 15.7785569990 15.8630140903 0.9370610521
N 10.9067401249 16.2537631267 0.6655817254
N 22.7074616171 15.6983632627 -0.4959986314
N 3.5103227137 14.5854313233 7.8052767349
N 16.7062715088 15.6582493665 7.2227030173
N 8.6086510556 20.9519555492 0.6681595654
N 23.4580763449 22.1991694369 -1.2433082565
N 3.3648013383 22.9579685672 8.6117634589
N 15.8091213794 23.4253760720 7.6658162884
N 8.9118522526 22.7469777092 9.1324699764
N 21.3650311024 20.8808437561 8.9264302206
N 2.8916978301 15.3868777055 1.7842738130
N 14.5831660590 15.3626112081 -1.0562307408
N 9.2356775176 14.8991170894 1.5606096083
N 22.0568624151 14.1722157072 1.2330423341
N 2.0014551493 16.3733212802 7.3869628224
N 14.4282904433 15.6314749149 7.2120815563
N 9.7959977276 21.5864854724 2.5277919235
N 21.7115807688 21.6918774033 0.2113195613
N 2.5616930118 22.3122835287 6.5121747569
N 16.0711573422 21.2472482358 8.3054484023
N 10.5671099461 21.4936734753 8.0729333478
N 22.3186765888 21.7632482210 7.0488530832
N 8.9533807854 15.9437159175 9.3779907932
N 21.0843179881 15.2612586807 8.5368329155
N 3.2261358340 22.9571907206 1.6378634175
N 14.9058466827 23.2308286247 1.8403249902
N 2.3892202396 15.1182741730 14.2846779097
N 15.0002720614 17.3123979189 15.0556504867
N 9.6516482306 17.3185181284 15.2689253667
N 22.4275961105 14.5896404943 14.5071742872
N 3.4883026342 16.3575423504 22.1965277376
N 15.0108946517 16.2136148366 21.1545354767
N 9.2843033157 21.6216106728 13.6709205802
N 20.3923944059 22.1043611304 14.2411675593
N 4.3132822212 21.4562910449 21.6782392496
N 16.0462038335 22.3611303732 20.8671433056
N 8.7347300711 22.7706210519 22.4412647620
N 21.8979563457 21.6749488254 24.1002609151
N 4.3821185585 15.9632501533 15.2260268340
N 16.6930162891 15.6736784235 14.9872748551
N 9.1935124450 14.9705919220 15.0737063800
N 21.4462836567 16.2074280218 15.8828071976
N 1.4240736245 15.6607717159 21.3339166880
N 16.5742601934 15.6420160644 22.8697701272
N 8.8273419544 21.7757113177 15.9356258159
N 21.5732598278 22.2081683453 16.3596679141
N 2.3652139253 20.6621183252 22.8217486419
N 15.8528437692 22.3018583817 23.2105442585
N 9.8705571199 21.9272781360 20.5973757847
N 20.9191051945 21.3849571817 21.8893490763
N 8.5986263537 15.9363152692 20.9529448407
N 22.2831655974 15.8494141712 21.2764716064
N 3.1703184839 20.6911368481 14.9652441346
N 15.0889052634 22.5443946034 13.7327059238
O 17.4548969758 1.6263330672 32.9660130351
O 2.7164938538 13.6966051304 24.9380518175
O 11.0854012138 15.6191079736 25.2204517957
O 26.4516287688 27.9297972945 33.6260471506
O 14.1589588109 26.6235898950 27.1296009682
O 17.7899151409 14.3401075987 27.5825657198
O 13.6631869357 6.7736421147 37.2527421927
O 24.5964606574 16.4958862370 35.4376976568
O 0.1027768764 22.0070539450 32.2136134378
O 20.9060545858 18.7982979598 36.3624102428
O 20.6424968042 23.0541724205 28.3709476014
O 20.6556147614 12.8933673007 25.2602438828
O 7.8176611190 -0.6711195998 32.6239523829
O 12.9595162006 16.2352179990 27.0029569673
O 12.9570065019 12.0235252835 27.2813615695
O 11.8270050320 2.8676292552 26.7276506484
O 22.3174572145 5.6449469951 36.9265330079
O 15.9288556823 21.3687931062 33.4634769722
O 20.1808128456 7.8881574155 27.2538264349
O 21.9358738812 25.4132750646 23.0025577181
O 18.4281209437 10.6443271640 25.9510345022
O 1.3689837275 31.6802305259 24.9754508070
O 0.3786841093 22.2367927519 24.7126634776
O 12.8434039665 19.0169936910 35.5242246337
O 7.6697411719 18.5001512337 25.1697096749
O 11.2430550468 8.3559894726 32.8189071313
O 1.2075608263 26.6743761265 31.0808667901
O 24.1410949422 13.7081586598 35.9128751505
O 10.5836234750 18.2088757143 24.4593124671
O 20.5998455578 20.7482766534 33.2021144248
O 19.5040564789 12.0966089058 31.9025124142
O 16.9422107463 17.4416537140 35.1271297561
O 4.9072163054 27.2426130121 31.7363987892
O 11.1107601382 5.7235110508 25.2009686176
O 18.4954072876 5.4971758537 26.6074051504
O 23.5524870867 2.7936476405 30.3615999440
O 4.2977036452 26.3590433296 29.2348641801
O 17.7023766231 15.7267254010 37.1413935206
O 5.2181760177 26.1546834499 36.4753147563
O 15.4985649801 25.9405158874 37.0918051801
O 19.3754536907 21.9471006577 35.2046925944
O 22.1662902252 22.1015053125 31.0705543366
O 23.2202436437 11.7470306167 25.1152105536
O 22.4077921874 19.0245867086 25.2032921301
O 3.0265984232 10.7092752607 30.5972089190
O 9.7760452502 26.1658236397 21.7085197464
O 0.5879242306 9.2696236212 26.9159537306
O 24.0210511242 29.3762202206 28.3904601800
O 14.2099120964 9.4430012592 36.0846334184
O 20.0955535636 3.8842125190 25.3802321242
O 1.0245440015 20.2316037630 34.6585433592
O 13.3720887002 20.3444354532 33.1575409194
O 9.8280006928 13.1192696809 29.5276622144
O 1.1253346395 31.1675504312 29.0114058054
O 7.2739492589 5.5415444411 35.3766511418
O 1.9907597223 17.7131486549 34.0926626429
O 1.9554318376 11.2830917618 36.2682804173
O 10.4595105084 8.1735733579 26.0709379929
O 8.4716753692 4.4180712769 33.1387019983
O 8.9492066798 13.2471168407 26.7698375551
O 9.3185178875 12.7921640482 23.8527291474
O 3.5026067904 27.5916958159 26.6644152172
O 16.8153980999 6.2555271359 28.8559600897
O 5.7170838068 9.4783239959 35.5666456469
O 16.7784569582 -0.2635471339 25.5102486097
O 23.3987970269 14.7420994770 23.4986634488
O 16.7927642119 7.4154581845 24.9293735453
O 20.1786926449 11.4089449000 29.4737511391
O 12.4843115276 10.8628008752 24.1238383977
O 18.6453743751 8.2543665937 36.7779763449
O 9.0276936310 13.7058747169 32.0991610717
O 13.5252777262 3.8801969939 34.2967514817
O 13.2678831053 20.0379154588 30.4709042964
O 7.2235698960 3.0619815103 37.3366787796
O 16.2470380684 4.5204295306 30.8585678168
O 13.4829367090 14.1560673091 30.2223789063
O 23.8053114079 5.2277156068 32.3734612509
O 15.1712477976 19.1838277245 36.4651227677
O 9.1774884117 12.9787342075 34.7602056304
O 3.4586416650 17.3945903957 36.5190337073
O 7.1044461761 -1.3124715719 30.3256278263
O 18.5372966529 9.8737493608 28.3717326288
O 8.3045894491 20.1597326204 30.4827619559
O 6.8239785448 5.3692458297 26.8475810293
O 9.0121991840 21.6960780452 32.7898765377
O 5.5443029944 25.2416160909 33.8659756407
O 5.9382212521 16.6783972901 26.4439505886
O 12.7913079574 0.1926521140 36.6872516478
O 13.5665329583 12.4104530403 32.8613940477
O -1.3561895169 10.8499501559 32.1407199659
O 24.2156409455 16.4291093773 25.8975982978
O 3.2051159050 28.0095655683 35.8601010010
O 16.8738184302 13.4185474625 36.5539565472
O 1.3132333335 27.1511752286 25.3936684871
O 16.9392324963 20.1556396563 27.8967463759
O 2.6592726647 21.9620095256 36.0256697788
O 2.4971970770 17.6892073959 24.8345232766
O 13.2693332554 23.6874078462 26.5725878520
O 9.9399835555 5.8428288707 29.4417272250
O 21.2838650849 25.3392302977 36.3641016769
O 9.2255344103 19.3062578907 27.5342337538
O 4.9948739952 16.3010250425 33.8601289065
O 28.3452689300 24.6231374109 24.6203450442
O 17.5622305717 15.4656120069 30.0508817214
O 8.2069091735 26.7193096646 24.5105166748
O 5.0248597145 19.0613716921 27.4018337819
O 19.7014561206 5.2231039539 36.6310196339
O -0.2426459423 29.4673133760 25.6756101877
O 6.0217250176 16.2288119590 28.8922693092
O 15.6322524323 -0.0473988745 29.0560316415
O 22.2004736206 20.6587349703 27.7221106121
O 19.5003269230 19.3402924798 27.8647151405
O 22.7799051167 23.8726183689 34.7820454684
O 4.5239581932 11.7507513672 35.9774414617
O 21.7751189279 24.9923232527 38.9030156361
O 22.8695914674 19.8230820789 34.9193718253
O 21.5757800102 10.0769628099 35.9456248141
O 16.4938909225 8.9061806315 32.1263319837
O 24.9454363767 12.0609691623 33.8460013450
O 21.6968906826 26.5960785549 25.6509157239
O 11.8375274092 21.4499696807 38.2644290047
O 4.5913101054 10.3956294249 28.1995429636
O -1.8688530694 16.4917244863 28.4418068094
O 2.0261715546 13.3180340134 30.2906052570
O 14.8336515804 1.8174715605 33.0079919393
O 19.9544595563 12.5075896146 36.1177766961
O 10.2878233015 18.2575634452 31.4129979802
O 13.9232056917 -1.8948359720 37.5248703469
O 1.9064801774 14.1140521926 33.1205200979
O 14.0647755771 9.2992440214 27.7530988483
O 9.4901605103 6.5199656474 31.8934690801
O 6.2137237826 12.3825195093 26.7611272910
O 7.5593719624 2.7745553357 31.3113260733
O 12.9796387751 8.4046341311 30.5785361235
O 18.8405099980 24.8631116535 35.2219992142
O 11.8074662026 3.9132844951 37.5158426684
O 24.0720005711 26.0517244418 27.0273896760
O -2.5614403799 8.5576410781 33.5425851230
O 14.1962851328 21.5005936377 25.3948914605
O 4.8293281972 13.2678501306 33.5432701903
O 22.7971736928 15.9626101887 33.3021972796
O 23.4020230635 3.1233214173 36.7974290113
O 3.3789151685 21.1508701383 32.0730202885
O 13.4323625979 10.9683483421 30.2447387881
O 24.6998608151 9.0532214109 37.1523381684
O 4.2327725486 30.5228777146 35.0169858102
O 7.1067680904 15.7532956780 31.9413569645
O 21.7668720325 18.0170182955 32.0820653630
O -2.6119969850 6.0577305982 25.0035490781
O 14.9083333702 3.7542470177 37.0041329087
O 4.1161666570 23.8106560169 37.6143391201
O 8.4903942787 7.4025301343 27.7874501740
O 16.3288849817 21.5606603545 36.3444600263
O 19.8337488429 8.7191821065 24.3095427745
O 19.0293688602 30.2459184454 32.8708889048
O 3.4582398120 23.1798298602 33.9341136833
O 14.6611070888 22.9572753795 31.5787736805
O 14.1180495398 9.7879727912 33.1526878450
O 2.2818647973 24.3012074243 27.3231456695
O 1.9751156137 9.2089498227 34.1396051664
O 18.7974015817 22.0788950415 37.7605686623
O 11.7775285772 18.6862427592 28.4771320070
O 12.2530581103 10.4786214186 37.8600150539
O 19.6464902960 2.8624834427 34.4475246488
O 23.6051157539 3.1409226365 34.1905056019
O 10.8340390911 3.0982511479 34.0108801164
O 1.5976978597 16.4100324483 31.8753896516
O 16.4587099845 12.2044930330 26.2939300322
O 7.0061939048 21.3753669438 24.6474491373
O -1.7099966867 25.0258365116 30.1871538632
O 12.2805987088 6.9914251824 28.3573703773
O 23.4401937300 11.3589878061 37.3401122515
O 19.9650622090 17.8509670107 25.2927362527
O 15.8564911589 24.4175868584 34.8403720801
O 10.1308616677 15.5377798660 36.0448568274
O 16.6456022233 22.8174560554 27.5293115989
O 17.1821358022 13.4376722692 31.9468173474
O 3.1615779450 7.3592262172 28.0101661699
O 16.3143925700 18.9469770124 30.1866867079
O 4.1587187581 4.9904896865 27.6634681806
O 4.1867784169 6.5683652196 24.8059328482
O 17.8347791109 1.0915683700 28.1375823356
O 8.7471130302 17.4638367987 34.0533980312
O 17.9868667525 20.1569767289 32.0678144019
O 10.6533892233 11.0310265594 26.4181354901
O 16.1749558112 8.9539403499 29.6347629495
O 24.9495797225 9.8357405484 30.0391668099
O 6.5087654912 8.9211243097 29.5686853906
O 9.3899186049 0.9192427417 29.9737271238
O 3.8063786609 17.6091770642 30.6697329749
O 25.4254721846 23.1472223011 29.3387877909
O 11.6484963907 14.3174658350 33.0095857418
O 1.0250189298 24.7518166719 33.5941342226
O 18.3846365295 10.1581098295 33.4032670096
O 12.3398728409 -0.6546891141 33.6114341410
O 4.0481764228 23.5057022863 30.0945209117
O 5.4961609796 13.5903002897 28.9277792282
O 10.6728619789 10.6470546579 29.5794765746
O 6.8719272858 10.4212286874 24.3595617887
O 8.0940197003 8.2438128440 35.8582945125
O 15.5846009487 13.8133423370 34.1430913214
O 17.9430338529 2.4051239998 30.4921258575
O 8.8647695524 4.0618441958 25.8805554533
O -1.9186891294 8.7139854224 25.5929340427
O 19.6072534544 25.0425028434 26.4891735718
O 20.7968679095 6.3006931664 31.0548940211
O 24.0960996394 7.1514413951 35.1591676504
O 8.5204628125 16.8471579937 28.8682172199
O 5.8079805942 26.3498190543 25.6781877945
O 12.8729883857 16.3869268603 35.3797822130
O 14.9528131182 16.2647642458 31.1439652787
O 2.6854268601 29.2624556072 29.8744776281
O 13.5833174651 2.5920848548 30.9020821732
O 2.2755574116 19.0787893187 28.7841651348
O 9.7561261557 -0.9367016989 27.6132601919
O 14.3787702508 13.8881792439 25.6542527826
O 21.8793733821 13.4087279912 32.1556852944
O 20.5779604184 14.0245199995 27.8897149234
O 27.1430748906 10.8674253973 25.1305934282
O 13.3019305401 6.7592187184 33.5494225912
O 19.7066812927 17.4356525822 34.2016276555
O 12.2575941008 4.8309800525 31.4587766690
O 14.3627301730 8.7699381460 25.1876234022
O 24.6154248147 20.3733616929 29.2547259297
O 25.9558107816 2.7153909191 37.7093036531
O 5.8058840682 19.3234521812 32.0011906727
O 16.1383076193 19.3551196620 25.3920691491
O 9.7536317167 2.0851767493 36.2721612579
O 5.1452910328 9.1908530594 32.8320803607
O 10.8325419653 20.4497871276 36.1537517393
O 22.6189254746 14.1006824822 29.5937129161
O 9.8460940708 22.4165046295 25.5374617145
O 10.4049936904 0.6312350839 25.7546967307
O 17.0282368538 10.4424316800 36.1137042832
O 18.6063291345 22.0333769495 30.1363575617
O 11.3341509547 -3.0094269445 33.9240571933
O 9.0696158507 3.4675233944 28.6666695583
O 14.2570626661 5.0973979416 28.2632555179
O 5.7236172324 22.3149490173 26.7626194727
O 28.0209693383 21.7222173890 28.3506620235
O 1.8746205935 7.4855039032 31.0956828435
O 16.2579091353 6.3012189228 35.9210988536
O 20.8455988610 15.1267043784 35.2920503976
O 2.9248489640 14.9567488311 27.6110931723
O 11.6579229993 20.5379293780 24.7302612227
O 6.0154019112 11.9220121279 31.3696466814
O 18.1380639638 23.3813376765 32.9058521033
O 7.1071854375 19.7609586773 34.3329336140
O 19.6604146317 7.6935597035 34.0431580966
O 23.1587885634 23.6084636751 26.2953075146
O 21.3809703982 26.5191540686 32.9382638552
O 4.4358186420 9.3454507704 24.6289010874
O 5.2495507040 14.1219390280 24.7380889087
O 16.4787338545 3.3537452227 26.7739732313
O 17.2653583731 16.6410491568 25.6596847706
O 6.4151817745 24.9725581625 27.9781075930
O 20.6480223969 3.2375899203 30.6322610296
O 3.3736658122 22.0651909975 25.2003220863
O 6.3661752106 6.8548006289 31.6170229332
O 10.8521255283 15.1891023759 28.3225681647
O 21.7275183479 5.4818561572 27.9630201523
O 4.4095633656 29.6311985796 32.3680156124
O 24.1831999668 18.0600459135 30.9532700020
O 20.3156586185 17.1839972616 29.8425607851
O 14.8012341757 16.3632575849 33.8387224546
O 9.5876192545 10.1759076869 33.9992614281
O 8.3344894614 35.4900032467 31.4056752058
O -3.9696194779 23.9263027518 32.7928845501
O 16.5796099221 6.4179430278 33.2390121051
O 8.9679749554 18.4847535963 37.2713916478
O 22.5086729774 8.9748723558 28.3078241245
O 24.9631688897 12.7139365285 28.4338384346
O 1.4421061689 5.9363372106 33.6933022911
O 3.8892756355 7.7418305864 36.5718094537
O 15.5107151416 11.9637204285 28.9951912765
O 7.9429519188 21.9381216103 28.0495792369
O 11.3345651831 1.3171761269 32.0250892844
Pb 6.2257333621 25.0773023517 11.8669572747
Pb 19.0864164667 25.2530156996 11.7069176246
Pb 0.2243932150 12.3679253891 4.4812693469
Pb 12.6165245231 12.6462592436 4.4504841477
Pb 24.9005177467 6.3147415061 11.1463521589
Pb 12.5357618404 6.7027401312 11.3687257049
Pb 6.1784844827 6.4294553668 4.5944747943
Pb 18.7764879389 6.8526399704 4.2310247331
Pb 0.2223560624 12.4094099487 17.8633402773
Pb 12.1715367161 12.6696969424 18.2459961254
Pb 6.5212219059 6.0847219802 18.7094263221
Pb 18.7326594846 6.3812862967 18.6124262673
Pb 6.3613290311 12.9103169239 11.9230627001
Pb 18.5552949723 12.8614874400 11.8936778574
Pb -0.0275938889 25.0009807117 4.0985998171
Pb 12.0889163320 25.2632423881 4.7313324800
Pb 24.7322010697 18.8131540943 10.6145955160
Pb 12.0613680507 18.8587339225 11.0924470929
Pb 5.9652956818 18.8917386861 5.4342427388
Pb 18.4847455477 18.9544296233 3.7177506501
Pb 0.1317600905 24.9346702874 19.7105520358
Pb 12.5783320222 24.9131391808 18.7127995599
Pb 5.9343230133 18.9334275518 18.2876210019
Pb 18.4208548651 19.0496291645 18.1671512510
Sn 24.7522039215 25.2551237472 11.7512372951
Sn 12.8727019967 25.3960269768 11.2895024899
Sn 6.4219891996 24.9445945761 5.1885264380
Sn 18.7698604318 24.9700308313 4.9606010155
Sn 6.2475591396 6.5707671834 11.1405635433
Sn 18.8416950284 6.6341828410 10.6989057903
Sn 0.6862467573 6.4820999937 4.3985046436
Sn 12.5225273149 6.7759261182 4.9879914728
Sn 5.8537553974 25.0398975095 18.7786109083
Sn 18.9466206982 25.2140548439 18.7818829513
Sn 0.1743973089 6.3377199603 18.0216872941
Sn 12.5616564328 6.3840510313 19.3067203913
Sn 25.0476330556 11.9991207452 10.8711081510
Sn 12.5975022976 12.8366283952 10.7437164014
Sn 6.5988623961 12.8540187600 5.0782198809
Sn 18.9796905246 12.9371304862 4.3720782939
Sn 5.9648711903 18.9666463568 11.8707244904
Sn 18.7655312863 18.6246904421 10.8609622211
Sn -0.1461170628 18.7276736521 3.4984227829
Sn 12.3804373685 18.4508115305 4.5598725218
Sn 6.2703684230 12.7735792477 18.1148313777
Sn 18.3388124679 12.8054067836 18.8891762638
Sn -0.1406253145 18.9283674980 18.4235734329
Sn 12.4561476328 19.1488889973 18.4525222094
