# Supplementary material for: The dynamic adsorption affinity of ligands is a surrogate for the passivation of surface defects
Source: Nat Commun. 2024 Mar 6;15:2035. doi: 10.1038/s41467-024-46368-8 (PMC10918106; doi:10.1038/s41467-024-46368-8)
Supplement: Supplementary file 7 — Source Data [file 41467_2024_46368_MOESM7_ESM.xlsx]

## Sheet: Fig. 1b
20	-0.04757	-2e-06
30	0.08033	0.04763
40	0.22533	-0.0058
50	0.47753	0.06348
60	0.68723	0.07355

## Sheet: Fig. 3a
FSA	-46.4664	64.1998
APSA	-71.3416	103.594
4-ABPA	-84.583	107.632

## Sheet: Fig. 3b
	MAPb0.5Sn0.5I3	MA0.25FA0.75Pb0.5Sn0.5I3
FSA	-2.13	-2.29
APSA	-2.78	-2.74
4-ABPA	-2.85	-2.81

## Sheet: Fig. 3d
4000	10	11
4001	10	11
4002	10	11
4003	10	11
4004	10	11
4005	10	11
4006	10	11
4007	10	11
4008	10	11
4009	10	11
4010	10	11
4011	10	11
4012	10	11
4013	10	11
4014	10	11
4015	10	11
4016	10	11
4017	10	11
4018	10	11
4019	10	11
4020	10	11
4021	10	11
4022	10	11
4023	10	11
4024	10	11
4025	11	10
4026	11	10
4027	11	10
4028	11	10
4029	11	10
4030	11	10
4031	11	10
4032	11	10
4033	11	10
4034	11	10
4035	10	11
4036	10	11
4037	10	11
4038	10	11
4039	10	11
4040	10	11
4041	10	11
4042	10	11
4043	10	11
4044	10	10
4045	10	10
4046	10	10
4047	10	10
4048	10	10
4049	10	10
4050	10	10
4051	10	10
4052	10	10
4053	10	10
4054	10	10
4055	10	10
4056	10	10
4057	10	10
4058	10	10
4059	10	10
4060	10	10
4061	10	9
4062	10	9
4063	10	9
4064	10	10
4065	10	10
4066	10	10
4067	10	10
4068	10	10
4069	10	10
4070	10	10
4071	10	10
4072	10	10
4073	10	10
4074	10	10
4075	10	10
4076	10	10
4077	10	10
4078	10	10
4079	10	10
4080	10	10
4081	10	10
4082	10	10
4083	11	10
4084	11	10
4085	11	10
4086	11	10
4087	11	10
4088	11	10
4089	11	10
4090	11	10
4091	11	10
4092	11	10
4093	11	9
4094	11	9
4095	11	9
4096	11	9
4097	11	9
4098	11	9
4099	11	9
4100	10	9
4101	10	9
4102	10	9
4103	10	9
4104	10	9
4105	10	9
4106	10	9
4107	10	8
4108	10	8
4109	10	8
4110	10	8
4111	10	8
4112	10	8
4113	10	8
4114	10	8
4115	10	8
4116	10	7
4117	10	7
4118	10	7
4119	10	7
4120	10	7
4121	10	7
4122	10	7
4123	10	7
4124	10	7
4125	10	7
4126	10	7
4127	10	7
4128	10	7
4129	10	7
4130	10	7
4131	10	7
4132	10	7
4133	10	7
4134	10	7
4135	10	7
4136	10	7
4137	10	7
4138	10	7
4139	10	7
4140	10	7
4141	10	7
4142	10	7
4143	10	7
4144	10	7
4145	10	7
4146	10	7
4147	10	7
4148	10	7
4149	10	7
4150	10	7
4151	10	7
4152	10	7
4153	10	7
4154	10	7
4155	10	7
4156	10	7
4157	10	7
4158	10	7
4159	10	7
4160	10	7
4161	10	7
4162	10	7
4163	10	7
4164	10	7
4165	10	7
4166	10	7
4167	10	7
4168	10	7
4169	10	7
4170	10	7
4171	10	7
4172	10	8
4173	10	8
4174	10	8
4175	10	8
4176	10	8
4177	10	8
4178	11	8
4179	11	8
4180	11	8
4181	11	8
4182	11	8
4183	11	8
4184	11	8
4185	11	8
4186	11	8
4187	11	8
4188	11	8
4189	11	8
4190	11	8
4191	11	8
4192	11	8
4193	11	8
4194	11	8
4195	11	8
4196	11	8
4197	11	8
4198	11	8
4199	11	8
4200	11	8
4201	11	8
4202	11	8
4203	11	8
4204	10	8
4205	10	8
4206	10	8
4207	10	8
4208	10	8
4209	10	8
4210	10	8
4211	10	8
4212	10	8
4213	10	8
4214	10	8
4215	10	8
4216	10	8
4217	10	9
4218	10	9
4219	10	9
4220	10	9
4221	10	9
4222	10	9
4223	10	9
4224	10	9
4225	10	9
4226	10	9
4227	11	9
4228	11	9
4229	11	9
4230	11	9
4231	11	9
4232	11	9
4233	11	9
4234	11	9
4235	11	9
4236	11	9
4237	11	9
4238	11	9
4239	11	9
4240	11	9
4241	11	9
4242	11	9
4243	11	9
4244	11	9
4245	11	9
4246	11	10
4247	11	10
4248	11	10
4249	11	10
4250	11	10
4251	11	10
4252	11	10
4253	11	10
4254	11	10
4255	11	11
4256	11	11
4257	11	11
4258	11	11
4259	11	11
4260	11	11
4261	11	11
4262	11	11
4263	11	11
4264	11	11
4265	11	11
4266	11	11
4267	11	11
4268	11	11
4269	11	11
4270	11	11
4271	11	11
4272	11	11
4273	11	11
4274	11	11
4275	11	11
4276	11	11
4277	10	11
4278	10	11
4279	10	11
4280	10	11
4281	10	11
4282	10	11
4283	10	11
4284	10	11
4285	10	11
4286	10	11
4287	10	11
4288	10	11
4289	10	11
4290	10	11
4291	10	11
4292	10	11
4293	10	11
4294	10	11
4295	10	11
4296	10	11
4297	10	11
4298	10	11
4299	10	11
4300	10	11
4301	10	11
4302	10	11
4303	10	10
4304	10	10
4305	10	10
4306	10	10
4307	10	9
4308	10	9
4309	10	9
4310	10	9
4311	10	9
4312	10	9
4313	10	9
4314	10	9
4315	10	9
4316	10	9
4317	10	9
4318	10	9
4319	10	9
4320	10	9
4321	10	9
4322	10	8
4323	10	9
4324	10	9
4325	10	9
4326	10	9
4327	10	9
4328	10	9
4329	10	9
4330	10	9
4331	10	9
4332	10	9
4333	10	11
4334	10	11
4335	10	11
4336	10	11
4337	10	11
4338	10	11
4339	10	11
4340	10	11
4341	10	11
4342	10	11
4343	10	11
4344	10	12
4345	10	12
4346	10	12
4347	10	12
4348	10	12
4349	10	12
4350	10	12
4351	10	12
4352	10	12
4353	10	12
4354	10	12
4355	10	12
4356	10	12
4357	10	12
4358	10	12
4359	10	12
4360	10	12
4361	10	12
4362	10	12
4363	10	11
4364	10	11
4365	10	11
4366	10	11
4367	10	11
4368	10	11
4369	10	11
4370	10	11
4371	10	11
4372	10	11
4373	10	11
4374	10	11
4375	10	11
4376	10	11
4377	10	11
4378	10	11
4379	10	11
4380	10	11
4381	10	11
4382	10	11
4383	10	11
4384	10	11
4385	10	11
4386	10	11
4387	10	11
4388	10	11
4389	10	11
4390	10	11
4391	10	11
4392	11	11
4393	11	11
4394	11	11
4395	11	11
4396	11	12
4397	11	12
4398	11	12
4399	11	12
4400	11	12
4401	11	12
4402	11	12
4403	11	12
4404	11	12
4405	11	12
4406	11	12
4407	10	12
4408	10	12
4409	10	12
4410	10	12
4411	10	12
4412	10	12
4413	10	12
4414	10	12
4415	10	12
4416	10	12
4417	11	12
4418	11	12
4419	11	12
4420	11	12
4421	11	12
4422	11	12
4423	11	12
4424	11	12
4425	11	12
4426	11	12
4427	11	12
4428	11	12
4429	11	12
4430	11	12
4431	11	12
4432	11	12
4433	11	12
4434	11	12
4435	11	12
4436	11	12
4437	11	12
4438	11	12
4439	11	12
4440	11	12
4441	11	12
4442	11	11
4443	11	11
4444	11	11
4445	11	11
4446	11	11
4447	11	11
4448	11	11
4449	11	11
4450	11	11
4451	11	11
4452	11	11
4453	11	11
4454	11	11
4455	11	11
4456	11	11
4457	11	11
4458	11	11
4459	11	11
4460	11	11
4461	11	11
4462	11	11
4463	11	11
4464	11	11
4465	11	11
4466	11	11
4467	11	11
4468	11	11
4469	11	11
4470	11	10
4471	11	10
4472	11	10
4473	11	10
4474	11	10
4475	11	10
4476	11	10
4477	11	10
4478	11	9
4479	11	9
4480	11	9
4481	11	9
4482	11	10
4483	11	10
4484	11	10
4485	11	10
4486	11	10
4487	11	10
4488	11	10
4489	11	10
4490	11	10
4491	11	10
4492	11	10
4493	11	10
4494	11	10
4495	11	10
4496	11	10
4497	11	10
4498	11	10
4499	11	10
4500	11	10
4501	11	10
4502	11	10
4503	11	10
4504	11	10
4505	11	10
4506	11	10
4507	11	10
4508	11	10
4509	11	10
4510	11	10
4511	11	10
4512	11	10
4513	11	10
4514	11	10
4515	11	10
4516	11	10
4517	11	10
4518	11	10
4519	11	10
4520	11	10
4521	11	10
4522	11	10
4523	11	10
4524	11	10
4525	11	10
4526	11	10
4527	11	10
4528	11	10
4529	11	10
4530	11	10
4531	11	10
4532	11	10
4533	11	9
4534	11	9
4535	11	9
4536	11	9
4537	11	9
4538	11	9
4539	11	9
4540	11	9
4541	11	9
4542	11	9
4543	11	9
4544	11	9
4545	11	9
4546	11	9
4547	11	9
4548	11	9
4549	11	9
4550	11	8
4551	11	8
4552	11	8
4553	11	8
4554	11	7
4555	11	7
4556	11	7
4557	11	8
4558	11	8
4559	11	8
4560	11	8
4561	11	8
4562	11	8
4563	11	8
4564	11	8
4565	11	8
4566	11	8
4567	11	8
4568	11	8
4569	11	8
4570	11	8
4571	11	8
4572	11	8
4573	11	8
4574	11	8
4575	11	8
4576	11	8
4577	11	8
4578	11	8
4579	11	8
4580	11	8
4581	11	8
4582	11	8
4583	11	8
4584	11	8
4585	11	8
4586	11	8
4587	11	8
4588	11	8
4589	11	8
4590	11	8
4591	11	8
4592	11	8
4593	11	8
4594	11	8
4595	11	7
4596	11	7
4597	11	7
4598	11	7
4599	11	7
4600	11	7
4601	11	7
4602	11	7
4603	11	8
4604	11	8
4605	11	8
4606	11	8
4607	11	8
4608	11	8
4609	11	8
4610	11	8
4611	11	8
4612	11	8
4613	11	8
4614	11	8
4615	11	8
4616	11	8
4617	11	8
4618	11	8
4619	11	7
4620	11	7
4621	11	7
4622	11	7
4623	11	7
4624	11	7
4625	11	7
4626	11	7
4627	11	7
4628	11	7
4629	11	7
4630	11	7
4631	11	7
4632	11	7
4633	11	7
4634	11	7
4635	11	7
4636	11	7
4637	11	7
4638	11	7
4639	11	7
4640	11	7
4641	11	7
4642	11	7
4643	11	7
4644	11	7
4645	11	7
4646	11	7
4647	11	7
4648	11	7
4649	11	7
4650	11	7
4651	11	7
4652	11	7
4653	11	7
4654	11	7
4655	11	7
4656	11	7
4657	11	7
4658	11	7
4659	11	7
4660	11	7
4661	11	7
4662	11	7
4663	11	7
4664	11	7
4665	11	7
4666	11	7
4667	11	7
4668	11	7
4669	11	7
4670	11	7
4671	11	7
4672	11	7
4673	11	7
4674	11	7
4675	11	7
4676	11	7
4677	11	7
4678	11	7
4679	11	7
4680	11	7
4681	11	7
4682	11	7
4683	11	7
4684	11	7
4685	11	7
4686	11	7
4687	11	7
4688	11	7
4689	11	7
4690	11	7
4691	11	7
4692	11	7
4693	11	7
4694	11	7
4695	11	7
4696	11	7
4697	11	7
4698	11	7
4699	11	7
4700	11	7
4701	11	7
4702	11	7
4703	11	7
4704	11	7
4705	11	7
4706	11	7
4707	11	7
4708	11	7
4709	11	7
4710	11	7
4711	11	7
4712	11	7
4713	11	7
4714	11	7
4715	11	7
4716	11	7
4717	11	7
4718	11	7
4719	11	7
4720	11	7
4721	11	7
4722	11	7
4723	11	7
4724	11	7
4725	11	7
4726	11	7
4727	11	8
4728	11	8
4729	11	8
4730	11	8
4731	11	8
4732	11	8
4733	11	8
4734	11	9
4735	11	9
4736	11	9
4737	11	9
4738	11	9
4739	11	9
4740	11	9
4741	11	8
4742	11	8
4743	11	8
4744	11	8
4745	11	8
4746	11	8
4747	11	8
4748	11	8
4749	11	8
4750	11	8
4751	11	8
4752	11	8
4753	11	8
4754	11	8
4755	11	8
4756	11	8
4757	11	8
4758	11	8
4759	11	8
4760	11	9
4761	11	9
4762	11	9
4763	11	9
4764	11	9
4765	11	9
4766	11	9
4767	11	9
4768	11	9
4769	11	8
4770	11	8
4771	11	9
4772	11	9
4773	11	9
4774	11	9
4775	11	10
4776	11	10
4777	11	10
4778	11	10
4779	11	10
4780	11	10
4781	11	10
4782	11	10
4783	11	10
4784	11	10
4785	11	10
4786	11	10
4787	11	10
4788	11	11
4789	11	11
4790	11	11
4791	11	10
4792	11	10
4793	11	10
4794	11	10
4795	11	9
4796	11	9
4797	11	9
4798	11	9
4799	11	9
4800	10	9
4801	10	9
4802	10	9
4803	10	9
4804	10	9
4805	10	9
4806	10	9
4807	10	9
4808	10	9
4809	10	9
4810	10	9
4811	10	9
4812	10	9
4813	10	9
4814	10	9
4815	10	9
4816	10	9
4817	10	9
4818	10	9
4819	10	9
4820	10	11
4821	10	11
4822	10	11
4823	10	11
4824	10	11
4825	10	11
4826	10	11
4827	10	11
4828	10	11
4829	10	11
4830	10	10
4831	10	10
4832	10	10
4833	10	10
4834	10	9
4835	10	9
4836	10	9
4837	11	8
4838	11	8
4839	11	8
4840	11	8
4841	11	8
4842	11	8
4843	11	8
4844	11	8
4845	11	9
4846	11	9
4847	11	9
4848	11	9
4849	11	9
4850	11	9
4851	11	9
4852	11	9
4853	11	9
4854	11	10
4855	11	10
4856	11	10
4857	11	9
4858	11	9
4859	11	9
4860	11	9
4861	11	9
4862	11	8
4863	11	8
4864	11	8
4865	11	8
4866	11	8
4867	11	8
4868	11	8
4869	11	8
4870	11	8
4871	11	8
4872	11	8
4873	11	8
4874	11	8
4875	11	8
4876	11	8
4877	10	8
4878	10	7
4879	10	7
4880	10	7
4881	10	7
4882	10	7
4883	10	7
4884	10	7
4885	10	8
4886	10	8
4887	10	8
4888	10	8
4889	10	8
4890	10	8
4891	10	7
4892	10	7
4893	10	7
4894	10	7
4895	10	7
4896	10	9
4897	10	9
4898	10	9
4899	10	9
4900	10	9
4901	10	9
4902	10	9
4903	10	9
4904	10	9
4905	10	9
4906	10	9
4907	10	9
4908	10	9
4909	10	9
4910	10	9
4911	10	9
4912	10	9
4913	10	9
4914	10	9
4915	10	9
4916	10	9
4917	10	9
4918	10	9
4919	10	8
4920	10	8
4921	10	8
4922	10	8
4923	10	8
4924	10	8
4925	10	8
4926	10	8
4927	10	8
4928	10	8
4929	10	8
4930	10	8
4931	10	8
4932	10	8
4933	10	8
4934	10	8
4935	10	8
4936	10	8
4937	10	8
4938	10	8
4939	10	8
4940	10	8
4941	10	8
4942	10	8
4943	10	8
4944	10	8
4945	10	8
4946	10	8
4947	10	8
4948	10	8
4949	10	8
4950	10	8
4951	10	8
4952	10	8
4953	10	8
4954	10	8
4955	10	8
4956	10	8
4957	10	7
4958	10	7
4959	10	7
4960	10	7
4961	10	7
4962	10	7
4963	10	7
4964	10	7
4965	10	7
4966	10	7
4967	10	7
4968	10	7
4969	10	7
4970	10	7
4971	10	7
4972	10	7
4973	10	7
4974	10	7
4975	10	7
4976	10	7
4977	10	7
4978	10	7
4979	10	7
4980	10	7
4981	10	7
4982	10	7
4983	10	7
4984	10	7
4985	10	7
4986	10	7
4987	10	7
4988	10	7
4989	10	7
4990	10	7
4991	10	7
4992	10	7
4993	10	7
4994	10	7
4995	10	7
4996	10	7
4997	10	7
4998	10	7
4999	10	7
5000	10	7
5001	10	7
5002	10	7
5003	10	7
5004	10	7
5005	10	7
5006	10	7
5007	10	7
5008	10	7
5009	10	7
5010	10	7
5011	10	7
5012	10	7
5013	10	7
5014	10	7
5015	10	7
5016	10	7
5017	10	7
5018	10	7
5019	10	7
5020	10	7
5021	10	7
5022	10	7
5023	10	7
5024	10	7
5025	10	7
5026	10	7
5027	10	7
5028	10	7
5029	10	8
5030	10	8
5031	10	8
5032	10	8
5033	10	8
5034	10	8
5035	10	8
5036	10	8
5037	10	8
5038	10	8
5039	10	8
5040	10	8
5041	10	8
5042	10	8
5043	10	8
5044	10	8
5045	10	8
5046	10	8
5047	10	8
5048	10	8
5049	10	8
5050	10	8
5051	10	8
5052	10	8
5053	10	8
5054	10	8
5055	10	8
5056	10	9
5057	10	9
5058	10	9
5059	10	9
5060	10	9
5061	10	9
5062	10	9
5063	10	8
5064	10	8
5065	10	8
5066	10	8
5067	10	8
5068	10	8
5069	10	8
5070	10	9
5071	10	9
5072	10	9
5073	10	9
5074	10	9
5075	10	9
5076	10	9
5077	10	9
5078	10	9
5079	10	9
5080	10	9
5081	10	9
5082	10	9
5083	10	9
5084	10	9
5085	10	9
5086	10	9
5087	10	9
5088	10	9
5089	10	9
5090	10	7
5091	10	6
5092	10	6
5093	10	6
5094	10	6
5095	10	6
5096	10	6
5097	10	6
5098	10	6
5099	10	6
5100	10	6
5101	10	7
5102	10	7
5103	10	7
5104	10	7
5105	10	7
5106	10	7
5107	10	8
5108	10	8
5109	10	8
5110	10	8
5111	10	8
5112	10	8
5113	10	8
5114	10	8
5115	10	8
5116	10	8
5117	10	8
5118	10	8
5119	10	8
5120	10	8
5121	10	8
5122	10	8
5123	10	8
5124	10	8
5125	10	8
5126	10	8
5127	10	8
5128	10	8
5129	10	8
5130	10	8
5131	10	8
5132	10	8
5133	10	8
5134	10	8
5135	10	8
5136	10	8
5137	10	8
5138	10	8
5139	10	8
5140	10	8
5141	10	8
5142	10	9
5143	10	9
5144	10	9
5145	10	9
5146	10	9
5147	10	9
5148	10	9
5149	10	9
5150	10	9
5151	10	9
5152	10	9
5153	10	9
5154	10	9
5155	10	9
5156	10	9
5157	10	9
5158	10	9
5159	10	9
5160	10	9
5161	10	9
5162	10	9
5163	10	9
5164	10	9
5165	10	9
5166	10	9
5167	10	9
5168	10	9
5169	10	9
5170	10	9
5171	10	9
5172	10	9
5173	10	9
5174	10	9
5175	10	9
5176	10	10
5177	10	10
5178	10	10
5179	10	10
5180	10	10
5181	10	10
5182	10	10
5183	10	10
5184	10	10
5185	10	10
5186	10	10
5187	10	10
5188	10	10
5189	10	10
5190	10	10
5191	10	10
5192	10	10
5193	10	10
5194	10	10
5195	10	10
5196	10	10
5197	10	10
5198	10	10
5199	10	10
5200	10	10
5201	10	10
5202	10	10
5203	10	10
5204	10	10
5205	10	10
5206	10	10
5207	10	10
5208	10	10
5209	10	10
5210	10	10
5211	10	10
5212	10	10
5213	10	10
5214	10	10
5215	10	10
5216	10	10
5217	10	10
5218	10	10
5219	10	10
5220	10	10
5221	10	10
5222	10	10
5223	10	10
5224	10	10
5225	10	10
5226	10	10
5227	10	10
5228	10	10
5229	10	10
5230	10	10
5231	10	10
5232	10	10
5233	10	10
5234	10	10
5235	10	10
5236	10	10
5237	10	10
5238	10	10
5239	10	10
5240	10	10
5241	10	10
5242	10	10
5243	10	9
5244	10	8
5245	11	8
5246	11	8
5247	11	8
5248	11	8
5249	11	8
5250	11	8
5251	11	8
5252	11	8
5253	11	8
5254	11	8
5255	11	8
5256	11	8
5257	11	8
5258	11	8
5259	11	8
5260	11	9
5261	11	9
5262	11	9
5263	11	9
5264	11	9
5265	11	9
5266	11	9
5267	11	9
5268	11	9
5269	11	9
5270	11	9
5271	11	9
5272	11	9
5273	11	10
5274	11	10
5275	11	10
5276	11	10
5277	11	10
5278	11	10
5279	11	10
5280	11	11
5281	11	11
5282	11	11
5283	11	11
5284	11	11
5285	11	11
5286	11	11
5287	11	11
5288	11	11
5289	11	11
5290	11	11
5291	11	11
5292	11	11
5293	11	11
5294	11	11
5295	11	11
5296	11	11
5297	11	11
5298	11	11
5299	11	11
5300	11	11
5301	11	11
5302	11	11
5303	11	11
5304	11	11
5305	11	11
5306	11	11
5307	11	11
5308	11	11
5309	11	11
5310	11	11
5311	11	11
5312	11	11
5313	11	11
5314	11	11
5315	11	11
5316	11	11
5317	11	11
5318	11	11
5319	11	11
5320	11	11
5321	11	11
5322	11	11
5323	11	11
5324	11	11
5325	11	11
5326	11	11
5327	11	11
5328	11	11
5329	11	11
5330	11	11
5331	11	11
5332	11	11
5333	11	11
5334	11	11
5335	11	11
5336	11	11
5337	11	11
5338	11	11
5339	11	11
5340	11	11
5341	11	11
5342	11	12
5343	11	12
5344	11	12
5345	11	12
5346	11	12
5347	11	12
5348	11	12
5349	11	12
5350	11	12
5351	11	12
5352	11	12
5353	11	12
5354	11	12
5355	11	12
5356	11	12
5357	11	12
5358	11	12
5359	11	12
5360	11	12
5361	11	12
5362	11	12
5363	11	12
5364	11	12
5365	11	12
5366	11	12
5367	11	12
5368	11	12
5369	11	12
5370	11	12
5371	11	12
5372	11	12
5373	11	12
5374	11	12
5375	11	12
5376	11	12
5377	11	12
5378	11	12
5379	11	12
5380	11	12
5381	11	12
5382	11	12
5383	11	12
5384	11	12
5385	11	12
5386	11	12
5387	11	12
5388	11	12
5389	11	12
5390	11	12
5391	11	11
5392	11	10
5393	11	10
5394	11	10
5395	11	10
5396	11	10
5397	11	10
5398	11	11
5399	11	11
5400	11	11
5401	11	11
5402	11	11
5403	11	11
5404	11	11
5405	11	11
5406	11	11
5407	11	11
5408	11	11
5409	11	11
5410	11	11
5411	11	11
5412	11	11
5413	11	11
5414	11	11
5415	11	11
5416	11	11
5417	11	11
5418	11	11
5419	11	11
5420	11	11
5421	11	11
5422	11	11
5423	11	11
5424	11	11
5425	11	11
5426	11	11
5427	11	11
5428	11	11
5429	11	11
5430	11	11
5431	11	11
5432	11	11
5433	11	11
5434	11	11
5435	11	11
5436	11	11
5437	11	11
5438	11	11
5439	11	10
5440	11	10
5441	11	10
5442	11	10
5443	11	10
5444	11	10
5445	11	10
5446	11	10
5447	11	11
5448	11	11
5449	11	11
5450	11	11
5451	11	11
5452	11	11
5453	11	11
5454	11	11
5455	11	11
5456	11	11
5457	11	11
5458	11	11
5459	11	11
5460	11	10
5461	11	10
5462	11	10
5463	11	11
5464	11	11
5465	11	11
5466	11	11
5467	11	11
5468	11	11
5469	11	11
5470	11	11
5471	11	11
5472	11	11
5473	11	11
5474	11	11
5475	11	11
5476	11	11
5477	11	11
5478	11	11
5479	11	11
5480	11	11
5481	11	11
5482	11	11
5483	11	11
5484	11	11
5485	11	11
5486	11	11
5487	11	11
5488	11	11
5489	11	10
5490	11	10
5491	11	10
5492	11	10
5493	11	10
5494	11	10
5495	11	10
5496	11	10
5497	11	10
5498	11	11
5499	11	11
5500	11	11
5501	11	11
5502	11	11
5503	11	11
5504	11	11
5505	11	10
5506	11	9
5507	11	9
5508	11	9
5509	11	9
5510	11	9
5511	11	9
5512	11	10
5513	11	10
5514	11	10
5515	11	10
5516	11	10
5517	11	10
5518	11	10
5519	11	10
5520	11	10
5521	11	10
5522	11	10
5523	11	10
5524	11	10
5525	11	10
5526	11	10
5527	11	10
5528	11	10
5529	11	10
5530	11	10
5531	11	10
5532	11	10
5533	11	10
5534	11	10
5535	11	10
5536	11	10
5537	11	10
5538	11	10
5539	11	10
5540	11	10
5541	11	10
5542	11	10
5543	11	10
5544	11	10
5545	11	10
5546	11	10
5547	11	10
5548	11	10
5549	11	10
5550	11	10
5551	11	10
5552	11	10
5553	11	10
5554	11	10
5555	11	10
5556	11	10
5557	11	10
5558	11	10
5559	11	10
5560	11	10
5561	11	10
5562	11	10
5563	11	10
5564	11	10
5565	11	10
5566	11	10
5567	11	10
5568	11	10
5569	11	10
5570	11	10
5571	11	10
5572	11	10
5573	11	10
5574	11	10
5575	11	10
5576	11	10
5577	11	10
5578	11	10
5579	11	10
5580	11	10
5581	11	10
5582	11	10
5583	11	10
5584	11	10
5585	11	9
5586	11	9
5587	11	9
5588	11	9
5589	11	9
5590	11	9
5591	11	9
5592	11	9
5593	11	9
5594	11	9
5595	11	9
5596	11	9
5597	11	9
5598	11	9
5599	11	9
5600	11	9
5601	11	9
5602	11	9
5603	11	9
5604	11	9
5605	11	9
5606	11	9
5607	11	9
5608	11	9
5609	11	9
5610	11	9
5611	11	9
5612	11	9
5613	11	9
5614	11	9
5615	11	9
5616	11	9
5617	11	9
5618	11	9
5619	11	9
5620	11	9
5621	11	9
5622	11	9
5623	11	9
5624	11	9
5625	11	9
5626	11	9
5627	11	9
5628	11	9
5629	11	9
5630	11	9
5631	11	9
5632	11	9
5633	11	9
5634	11	9
5635	11	9
5636	11	9
5637	11	9
5638	11	9
5639	11	9
5640	11	9
5641	11	9
5642	11	9
5643	11	9
5644	11	9
5645	11	9
5646	11	9
5647	11	9
5648	11	9
5649	11	9
5650	11	9
5651	11	9
5652	11	9
5653	11	9
5654	11	9
5655	11	9
5656	11	9
5657	11	9
5658	11	9
5659	11	9
5660	11	9
5661	11	9
5662	11	9
5663	11	9
5664	11	9
5665	11	9
5666	11	9
5667	11	9
5668	11	9
5669	11	9
5670	11	9
5671	11	9
5672	11	9
5673	11	9
5674	11	9
5675	11	9
5676	11	9
5677	11	9
5678	11	9
5679	11	9
5680	11	9
5681	11	9
5682	11	9
5683	11	9
5684	11	9
5685	11	9
5686	11	9
5687	11	9
5688	11	9
5689	11	9
5690	11	8
5691	11	8
5692	11	8
5693	11	8
5694	11	8
5695	11	8
5696	11	8
5697	11	8
5698	11	8
5699	11	8
5700	11	8
5701	11	8
5702	11	8
5703	11	7
5704	11	7
5705	11	7
5706	11	7
5707	11	7
5708	11	7
5709	11	7
5710	11	7
5711	11	7
5712	11	7
5713	11	7
5714	11	7
5715	11	7
5716	11	8
5717	11	8
5718	11	8
5719	11	8
5720	11	8
5721	11	8
5722	11	8
5723	11	10
5724	11	10
5725	11	10
5726	11	10
5727	11	10
5728	11	10
5729	11	9
5730	11	9
5731	11	9
5732	11	9
5733	11	9
5734	11	9
5735	11	9
5736	11	9
5737	11	9
5738	11	9
5739	11	9
5740	11	9
5741	11	9
5742	11	9
5743	11	9
5744	11	9
5745	11	9
5746	11	9
5747	11	9
5748	11	9
5749	11	9
5750	11	9
5751	11	9
5752	11	9
5753	11	9
5754	11	9
5755	11	9
5756	11	9
5757	11	9
5758	11	9
5759	11	9
5760	11	9
5761	11	9
5762	11	9
5763	11	9
5764	11	9
5765	11	9
5766	11	9
5767	11	9
5768	11	9
5769	11	9
5770	11	9
5771	11	9
5772	11	9
5773	11	9
5774	11	9
5775	11	9
5776	11	9
5777	11	9
5778	11	9
5779	11	9
5780	11	9
5781	11	9
5782	11	9
5783	11	9
5784	11	9
5785	11	9
5786	11	9
5787	11	9
5788	11	9
5789	11	9
5790	11	9
5791	11	9
5792	11	9
5793	11	9
5794	11	9
5795	11	9
5796	11	9
5797	11	9
5798	11	9
5799	11	9
5800	11	9
5801	11	9
5802	11	9
5803	11	9
5804	11	9
5805	11	9
5806	11	9
5807	11	9
5808	11	9
5809	11	9
5810	11	9
5811	11	9
5812	11	9
5813	11	9
5814	11	9
5815	11	9
5816	11	9
5817	11	9
5818	11	9
5819	11	9
5820	11	9
5821	11	9
5822	11	9
5823	11	9
5824	11	9
5825	11	9
5826	11	9
5827	11	9
5828	11	9
5829	11	9
5830	11	9
5831	11	9
5832	11	9
5833	11	9
5834	11	9
5835	11	9
5836	11	9
5837	11	9
5838	11	9
5839	11	9
5840	11	9
5841	11	9
5842	11	9
5843	11	10
5844	11	10
5845	11	10
5846	11	10
5847	11	10
5848	11	10
5849	11	10
5850	11	10
5851	11	10
5852	11	10
5853	11	10
5854	11	10
5855	11	10
5856	11	9
5857	11	9
5858	11	9
5859	11	9
5860	11	9
5861	11	9
5862	11	9
5863	11	9
5864	11	9
5865	11	9
5866	11	10
5867	11	10
5868	11	10
5869	11	10
5870	11	10
5871	11	10
5872	11	9
5873	11	9
5874	11	9
5875	11	10
5876	11	10
5877	11	10
5878	11	10
5879	11	10
5880	11	10
5881	11	10
5882	11	10
5883	11	10
5884	11	10
5885	11	10
5886	11	10
5887	11	10
5888	11	10
5889	11	10
5890	11	10
5891	11	10
5892	11	10
5893	11	10
5894	11	10
5895	11	10
5896	11	9
5897	11	9
5898	11	9
5899	11	9
5900	11	9
5901	11	9
5902	11	9
5903	11	9
5904	11	9
5905	11	9
5906	11	9
5907	11	9
5908	11	9
5909	11	9
5910	11	9
5911	11	9
5912	11	9
5913	11	9
5914	11	9
5915	11	9
5916	11	9
5917	11	9
5918	11	9
5919	11	9
5920	11	9
5921	11	9
5922	11	10
5923	11	10
5924	11	10
5925	11	10
5926	11	10
5927	11	10
5928	11	10
5929	11	10
5930	11	10
5931	11	10
5932	11	10
5933	11	10
5934	11	10
5935	11	10
5936	11	10
5937	11	10
5938	11	10
5939	11	10
5940	11	10
5941	11	10
5942	11	10
5943	11	10
5944	11	10
5945	11	10
5946	11	10
5947	11	10
5948	11	10
5949	11	10
5950	11	10
5951	11	10
5952	11	10
5953	11	10
5954	11	10
5955	11	10
5956	11	10
5957	11	10
5958	11	10
5959	11	10
5960	11	10
5961	11	10
5962	11	10
5963	11	10
5964	11	10
5965	11	10
5966	11	10
5967	11	10
5968	11	10
5969	11	10
5970	11	10
5971	11	10
5972	11	9
5973	11	9
5974	11	9
5975	11	9
5976	11	9
5977	11	9
5978	11	9
5979	11	9
5980	11	9
5981	11	9
5982	11	9
5983	11	9
5984	11	9
5985	11	9
5986	11	9
5987	11	10
5988	11	10
5989	11	10
5990	11	10
5991	11	10
5992	11	10
5993	11	10
5994	11	10
5995	11	10
5996	11	10
5997	11	10
5998	11	10
5999	11	10
[truncated: 6,025 more rows]

## Sheet: Fig. 4a
	APS	4-ABPA			Control
817.797	13.5698	19.3854		817.797	10.3642
818.544	13.5698	19.3854		818.544	10.3642
819.291	13.5698	19.3854		819.291	10.3642
820.039	13.5698	19.3854		820.039	10.3642
820.786	13.5698	19.3854		820.786	10.3642
821.533	13.5698	19.3854		821.533	10.3642
822.279	13.5698	19.3854		822.279	10.3642
823.026	13.5698	19.3854		823.026	10.3642
823.773	13.5698	19.3854		823.773	10.3642
824.52	13.5698	19.3854		824.52	10.3642
825.266	13.5698	19.3854		825.266	10.3642
826.013	13.5698	19.3855		826.013	10.3642
826.759	13.5698	19.3855		826.759	10.3642
827.505	13.5698	19.3855		827.505	10.3642
828.251	13.5699	19.3855		828.251	10.3642
828.998	13.5699	19.3855		828.998	10.3642
829.744	13.5699	19.3855		829.744	10.3642
830.49	13.5699	19.3856		830.49	10.3642
831.236	13.5699	19.3856		831.236	10.3642
831.981	13.5699	19.3856		831.981	10.3642
832.727	13.57	19.3856		832.727	10.3643
833.473	13.57	19.3857		833.473	10.3643
834.218	13.57	19.3857		834.218	10.3643
834.964	13.5701	19.3858		834.964	10.3643
835.709	13.5701	19.3858		835.709	10.3643
836.455	13.5701	19.3859		836.455	10.3643
837.2	13.5702	19.386		837.2	10.3644
837.945	13.5702	19.3861		837.945	10.3644
838.69	13.5703	19.3862		838.69	10.3644
839.435	13.5704	19.3863		839.435	10.3645
840.18	13.5705	19.3864		840.18	10.3645
840.925	13.5706	19.3865		840.925	10.3646
841.67	13.5707	19.3866		841.67	10.3647
842.415	13.5708	19.3868		842.415	10.3647
843.159	13.5709	19.387		843.159	10.3648
843.904	13.571	19.3872		843.904	10.3649
844.648	13.5712	19.3875		844.648	10.365
845.393	13.5714	19.3877		845.393	10.3651
846.137	13.5716	19.388		846.137	10.3652
846.881	13.5719	19.3884		846.881	10.3654
847.626	13.5721	19.3888		847.626	10.3655
848.37	13.5724	19.3892		848.37	10.3657
849.114	13.5728	19.3897		849.114	10.3659
849.858	13.5731	19.3902		849.858	10.3661
850.601	13.5736	19.3908		850.601	10.3664
851.345	13.574	19.3915		851.345	10.3666
852.089	13.5746	19.3922		852.089	10.3669
852.832	13.5752	19.3931		852.832	10.3673
853.576	13.5758	19.394		853.576	10.3677
854.319	13.5765	19.3951		854.319	10.3681
855.063	13.5774	19.3962		855.063	10.3686
855.806	13.5783	19.3975		855.806	10.3691
856.549	13.5793	19.399		856.549	10.3697
857.292	13.5804	19.4006		857.292	10.3704
858.035	13.5817	19.4024		858.035	10.3711
858.778	13.5831	19.4044		858.778	10.3719
859.521	13.5847	19.4066		859.521	10.3728
860.264	13.5864	19.4091		860.264	10.3739
861.007	13.5883	19.4119		861.007	10.375
861.749	13.5904	19.4149		861.749	10.3762
862.492	13.5928	19.4183		862.492	10.3776
863.234	13.5954	19.422		863.234	10.3792
863.977	13.5983	19.4262		863.977	10.3809
864.287	13.5996	19.428		864.719	10.3828
864.605	13.601	19.43		865.461	10.3848
864.719	13.6015	19.4308		866.204	10.3872
864.924	13.6025	19.4321		866.946	10.3897
865.242	13.604	19.4343		867.688	10.3925
865.461	13.6051	19.4358		868.43	10.3956
865.561	13.6056	19.4366		869.171	10.399
865.879	13.6072	19.4389		869.913	10.4028
866.198	13.609	19.4414		870.655	10.407
866.204	13.609	19.4414		871.396	10.4115
866.516	13.6108	19.444		872.138	10.4166
866.834	13.6127	19.4467		872.879	10.4221
866.946	13.6133	19.4476		873.621	10.4282
867.153	13.6146	19.4495		874.362	10.4349
867.471	13.6167	19.4524		875.103	10.4422
867.688	13.6181	19.4545		875.844	10.4502
867.79	13.6188	19.4554		876.387	10.4566
868.108	13.621	19.4586		876.585	10.459
868.426	13.6234	19.462		876.706	10.4605
868.43	13.6234	19.462		877.024	10.4646
868.745	13.6258	19.4654		877.326	10.4687
869.063	13.6283	19.469		877.342	10.4689
869.171	13.6292	19.4703		877.661	10.4733
869.382	13.631	19.4728		877.979	10.4779
869.7	13.6337	19.4767		878.067	10.4793
869.913	13.6356	19.4794		878.298	10.4827
870.019	13.6366	19.4808		878.616	10.4877
870.337	13.6395	19.4851		878.808	10.4908
870.655	13.6427	19.4895		878.934	10.4929
870.655	13.6427	19.4895		879.253	10.4983
870.974	13.6459	19.4942		879.549	10.5035
871.292	13.6493	19.499		879.571	10.5039
871.396	13.6504	19.5006		879.89	10.5097
871.611	13.6528	19.504		880.208	10.5157
871.929	13.6565	19.5092		880.289	10.5173
872.138	13.659	19.5128		880.527	10.522
872.248	13.6603	19.5147		880.845	10.5285
872.566	13.6642	19.5204		881.03	10.5324
872.879	13.6683	19.5262		881.163	10.5352
872.884	13.6684	19.5263		881.482	10.5422
873.203	13.6727	19.5324		881.77	10.5488
873.521	13.6772	19.5388		881.8	10.5495
873.621	13.6786	19.5409		882.119	10.5571
873.84	13.6819	19.5455		882.437	10.5649
874.158	13.6867	19.5524		882.511	10.5668
874.362	13.6899	19.557		882.756	10.5731
874.477	13.6918	19.5597		883.074	10.5815
874.795	13.697	19.5672		883.251	10.5863
875.103	13.7023	19.5747		883.392	10.5903
875.113	13.7025	19.575		883.711	10.5994
875.432	13.7082	19.5831		883.991	10.6077
875.75	13.7141	19.5916		884.029	10.6088
875.844	13.7159	19.5941		884.348	10.6186
876.069	13.7203	19.6004		884.666	10.6288
876.387	13.7267	19.6095		884.731	10.6309
876.585	13.7308	19.6154		884.985	10.6393
876.706	13.7333	19.619		885.303	10.6502
877.024	13.7402	19.6289		885.471	10.6561
877.326	13.7471	19.6387		885.621	10.6615
877.342	13.7475	19.6392		885.94	10.6733
877.661	13.7549	19.6499		886.211	10.6836
877.979	13.7627	19.661		886.258	10.6854
878.067	13.7649	19.6641		886.577	10.6981
878.298	13.7708	19.6726		886.895	10.7111
878.616	13.7792	19.6846		886.951	10.7135
878.808	13.7844	19.692		887.214	10.7247
878.934	13.7879	19.697		887.532	10.7387
879.253	13.797	19.71		887.691	10.7459
879.549	13.8057	19.7224		887.85	10.7532
879.571	13.8064	19.7234		888.169	10.7683
879.89	13.8162	19.7374		888.431	10.7811
880.208	13.8263	19.7519		888.487	10.7839
880.289	13.829	19.7557		888.806	10.8
880.527	13.8369	19.767		889.124	10.8168
880.845	13.8478	19.7826		889.171	10.8193
881.03	13.8544	19.792		889.442	10.8341
881.163	13.8592	19.7988		889.761	10.852
881.482	13.871	19.8157		889.91	10.8606
881.77	13.882	19.8315		890.079	10.8706
881.8	13.8832	19.8332		890.398	10.8898
882.119	13.8959	19.8513		890.65	10.9055
882.437	13.9091	19.8702		890.716	10.9097
882.511	13.9123	19.8746		891.035	10.9302
882.756	13.9228	19.8897		891.353	10.9515
883.074	13.937	19.91		891.389	10.954
883.251	13.9451	19.9216		891.671	10.9736
883.392	13.9517	19.931		891.99	10.9963
883.711	13.967	19.9529		892.128	11.0065
883.991	13.9809	19.9727		892.308	11.0199
884.029	13.9828	19.9755		892.627	11.0443
884.348	13.9993	19.999		892.868	11.0633
884.666	14.0163	20.0233		892.945	11.0695
884.731	14.0198	20.0284		893.264	11.0956
884.985	14.034	20.0485		893.582	11.1225
885.303	14.0523	20.0747		893.607	11.1247
885.471	14.0622	20.0888		893.9	11.1504
885.621	14.0712	20.1018		894.219	11.1792
885.94	14.0909	20.1299		894.346	11.1909
886.211	14.1082	20.1546		894.537	11.2089
886.258	14.1113	20.159		894.856	11.2397
886.577	14.1324	20.1891		895.085	11.2625
886.895	14.1542	20.2204		895.174	11.2715
886.951	14.1582	20.226		895.493	11.3043
887.214	14.1769	20.2527		895.811	11.3382
887.532	14.2004	20.2862		895.824	11.3396
887.691	14.2124	20.3034		896.129	11.3733
887.85	14.2247	20.321		896.448	11.4094
888.169	14.2498	20.3569		896.563	11.4228
888.431	14.2712	20.3875		896.766	11.4468
888.487	14.2759	20.3941		897.085	11.4854
888.806	14.3029	20.4327		897.302	11.5125
889.124	14.3308	20.4726		897.403	11.5252
889.171	14.335	20.4786		897.722	11.5664
889.442	14.3597	20.5139		898.04	11.6089
889.761	14.3896	20.5566		898.04	11.6089
889.91	14.404	20.5771		898.358	11.6527
890.079	14.4206	20.6008		898.677	11.6979
890.398	14.4526	20.6466		898.779	11.7127
890.65	14.4788	20.6839		898.995	11.7446
890.716	14.4857	20.6939		899.314	11.7927
891.035	14.52	20.7429		899.517	11.8242
891.353	14.5555	20.7935		899.632	11.8424
891.389	14.5596	20.7994		899.951	11.8936
891.671	14.5922	20.8459		900.256	11.9443
891.99	14.6301	20.9001		900.269	11.9465
892.128	14.6469	20.9242		900.587	12.001
892.308	14.6693	20.9561		900.906	12.0572
892.627	14.7098	21.014		900.994	12.0731
892.868	14.7415	21.0592		901.224	12.1151
892.945	14.7517	21.0739		901.543	12.1749
893.264	14.795	21.1358		901.732	12.2113
893.582	14.8398	21.1997		901.861	12.2364
893.607	14.8434	21.2048		902.179	12.2999
893.9	14.8861	21.2658		902.471	12.3597
894.219	14.9339	21.3341		902.498	12.3653
894.346	14.9534	21.362		902.816	12.4327
894.537	14.9833	21.4047		903.135	12.5022
894.856	15.0343	21.4775		903.209	12.5187
895.085	15.072	21.5315		903.453	12.5738
895.174	15.087	21.5528		903.772	12.6474
895.493	15.1414	21.6305		903.947	12.689
895.811	15.1976	21.7108		904.09	12.7234
895.824	15.1999	21.7142		904.408	12.8016
896.129	15.2556	21.7937		904.685	12.8713
896.448	15.3155	21.8793		904.727	12.8821
896.563	15.3377	21.9109		905.045	12.9649
896.766	15.3773	21.9676		905.364	13.0503
897.085	15.4412	22.0588		905.423	13.0665
897.302	15.4859	22.1227		905.682	13.1381
897.403	15.5071	22.153		906.001	13.2286
897.722	15.575	22.2501		906.161	13.2751
898.04	15.6452	22.3503		906.319	13.3216
898.04	15.6452	22.3503		906.637	13.4174
898.358	15.7176	22.4536		906.898	13.4978
898.677	15.7922	22.5603		906.956	13.5159
898.779	15.8167	22.5952		907.274	13.6173
898.995	15.8692	22.6703		907.593	13.7215
899.314	15.9486	22.7838		907.636	13.736
899.517	16.0006	22.858		907.911	13.8288
899.632	16.0305	22.9007		908.23	13.9391
899.951	16.115	23.0214		908.373	13.9898
900.256	16.1984	23.1406		908.548	14.0525
900.269	16.202	23.1457		908.866	14.1691
900.587	16.2918	23.2739		909.111	14.2609
900.906	16.3843	23.4061		909.185	14.289
900.994	16.4104	23.4434		909.503	14.4123
901.224	16.4796	23.5422		909.822	14.5389
901.543	16.5778	23.6826		909.848	14.5496
901.732	16.6376	23.7681		910.14	14.6691
901.861	16.679	23.8272		910.459	14.8029
902.179	16.7833	23.9762		910.586	14.8575
902.471	16.8815	24.1165		910.777	14.9404
902.498	16.8907	24.1296		911.095	15.0816
902.816	17.0014	24.2877		911.323	15.1849
903.135	17.1153	24.4505		911.414	15.2266
903.209	17.1424	24.4891		911.732	15.3756
903.453	17.2326	24.6181		912.051	15.5286
903.772	17.3535	24.7907		912.06	15.5332
903.947	17.4215	24.8879		912.369	15.6858
904.09	17.4779	24.9684		912.687	15.8471
904.408	17.6059	25.1513		912.797	15.9036
904.685	17.7201	25.3145		913.006	16.0127
904.727	17.7377	25.3395		913.324	16.1827
905.045	17.8733	25.5333		913.534	16.2971
905.364	18.0129	25.7327		913.643	16.3572
905.423	18.0393	25.7704		913.961	16.5363
905.682	18.1565	25.9378		914.271	16.715
906.001	18.3042	26.1488		914.28	16.7201
906.161	18.3802	26.2575		914.598	16.9086
906.319	18.4562	26.3659		914.916	17.102
906.637	18.6125	26.5892		915.008	17.1586
906.898	18.7437	26.7767		915.235	17.3005
906.956	18.7732	26.8189		915.553	17.504
907.274	18.9385	27.055		915.745	17.629
907.593	19.1085	27.2978		915.872	17.7127
907.636	19.1319	27.3313		916.19	17.9267
907.911	19.2832	27.5474		916.481	18.1269
908.23	19.4628	27.8039		916.509	18.1461
908.373	19.5453	27.9218		916.827	18.3711
908.548	19.6473	28.0676		917.145	18.6017
908.866	19.837	28.3386		917.218	18.655
909.111	19.9863	28.5519		917.464	18.838
909.185	20.032	28.6171		917.782	19.0802
909.503	20.2322	28.9032		917.954	19.2133
909.822	20.438	29.1971		918.101	19.3284
909.848	20.4552	29.2218		918.419	19.5827
910.14	20.6493	29.499		918.691	19.8047
910.459	20.8664	29.8091		918.738	19.8432
910.586	20.9549	29.9356		919.056	20.11
910.777	21.0893	30.1275		919.374	20.3833
911.095	21.3182	30.4545		919.427	20.4291
911.323	21.4855	30.6936		919.693	20.6631
911.414	21.5532	30.7902		920.011	20.9497
911.732	21.7944	31.1349		920.163	21.0887
912.051	22.042	31.4886		920.33	21.2431
912.06	22.0494	31.4992		920.648	21.5434
912.369	22.2962	31.8517		920.9	21.786
912.687	22.557	32.2242		920.967	21.8509
912.797	22.6482	32.3546		921.285	22.1655
913.006	22.8246	32.6065		921.603	22.4875
913.324	23.0991	32.9988		921.636	22.5209
913.534	23.2838	33.2625		921.922	22.8169
913.643	23.3808	33.4011		922.24	23.154
913.961	23.6696	33.8138		922.372	23.2958
914.271	23.9578	34.2255		922.559	23.4988
914.28	23.9659	34.237		922.877	23.8515
914.598	24.2697	34.671		923.108	24.1123
914.916	24.5812	35.1161		923.195	24.2122
915.008	24.6722	35.2461		923.514	24.581
915.235	24.9006	35.5723		923.832	24.9581
915.553	25.228	36.04		923.844	24.9721
915.745	25.429	36.3272		924.151	25.3437
915.872	25.5635	36.5193		924.469	25.7378
916.19	25.9074	37.0106		924.579	25.8758
916.481	26.229	37.4699		924.788	26.1407
916.509	26.2598	37.514		925.106	26.5523
916.827	26.6209	38.0298		925.315	26.8274
917.145	26.9907	38.5582		925.424	26.973
917.218	27.0763	38.6804		925.743	27.4028
917.464	27.3696	39.0995		926.051	27.8276
917.782	27.7577	39.6538		926.061	27.8419
917.954	27.9708	39.9583		926.38	28.2905
918.101	28.1551	40.2216		926.698	28.7486
918.419	28.562	40.8029		926.786	28.8767
918.691	28.9171	41.3102		927.017	29.2164
918.738	28.9786	41.3981		927.335	29.6941
919.056	29.4052	42.0074		927.522	29.9793
919.374	29.8417	42.6311		927.653	30.1818
919.427	29.9148	42.7355		927.972	30.6797
919.693	30.2886	43.2694		928.257	31.1343
920.011	30.7458	43.9226		928.29	31.1879
920.163	30.9674	44.2392		928.609	31.7066
920.33	31.2136	44.5909		928.927	32.2358
920.648	31.6923	45.2747		928.992	32.345
920.9	32.0787	45.8268		929.246	32.7759
920.967	32.1819	45.9742		929.564	33.3269
921.285	32.6827	46.6897		929.728	33.615
921.603	33.1949	47.4213		929.882	33.8889
921.636	33.2481	47.4973		930.201	34.4622
921.922	33.7187	48.1696		930.463	34.9427
922.24	34.2542	48.9346		930.519	35.0468
922.372	34.4793	49.2562		930.838	35.6429
922.559	34.8017	49.7167		931.156	36.2508
922.877	35.3613	50.5162		931.198	36.3316
923.108	35.7749	51.107		931.475	36.8704
923.195	35.9333	51.3333		931.793	37.502
923.514	36.5178	52.1683		931.933	37.7837
923.832	37.1151	53.0216		932.111	38.1458
923.844	37.1372	53.0532		932.43	38.8018
924.151	37.7253	53.8933		932.668	39.3007
924.469	38.3487	54.7839		932.748	39.4703
924.579	38.5668	55.0954		933.067	40.1513
924.788	38.9855	55.6936		933.385	40.845
925.106	39.6358	56.6226		933.402	40.8823
925.315	40.0701	57.2429		933.703	41.5517
925.424	40.2999	57.5713		934.022	42.2713
925.743	40.978	58.54		934.137	42.5347
926.051	41.6476	59.4966		934.34	43.0042
926.061	41.6702	59.5289		934.659	43.7503
926.38	42.3769	60.5384		934.872	44.2575
926.698	43.0982	61.5688		934.977	44.5099
926.786	43.2997	61.8568		935.296	45.2831
927.017	43.8342	62.6203		935.606	46.05
927.335	44.5853	63.6933		935.614	46.0701
927.522	45.0335	64.3336		935.932	46.8709
927.653	45.3516	64.7881		936.251	47.6858
927.972	46.1334	65.9049		936.341	47.919
928.257	46.8468	66.924		936.569	48.5149
928.29	46.9308	67.0441		936.888	49.3583
928.609	47.7441	68.2059		937.075	49.861
928.927	48.5735	69.3907		937.206	50.2161
928.992	48.7444	69.6349		937.525	51.0885
929.246	49.4191	70.5987		937.81	51.883
929.564	50.2812	71.8303		937.843	51.9756
929.728	50.7318	72.4741		938.161	52.8776
929.882	51.1601	73.0858		938.48	53.7945
930.201	52.0558	74.3654		938.544	53.9811
930.463	52.8062	75.4374		938.798	54.7266
930.519	52.9687	75.6695		939.117	55.6739
930.838	53.8988	76.9983		939.278	56.1596
931.156	54.8466	78.3522		939.435	56.6365
931.198	54.9726	78.5323		939.754	57.6147
931.475	55.812	79.7314		940.012	58.42
931.793	56.7954	81.1363		940.072	58.6084
931.933	57.2337	81.7624		940.39	59.6179
932.111	57.797	82.5671		940.709	60.6431
932.43	58.8169	84.0241		940.746	60.7639
932.668	59.592	85.1314		941.027	61.6844
932.748	59.8553	85.5076		941.346	62.7416
933.067	60.9126	87.0179		941.48	63.1924
933.385	61.9887	88.5553		941.664	63.815
933.402	62.0465	88.6378		941.983	64.9047
933.703	63.084	90.1201		942.214	65.7071
934.022	64.1987	91.7124		942.301	66.0107
934.137	64.6064	92.2948		942.619	67.1332
934.34	65.3329	93.3327		942.938	68.2722
934.659	66.4869	94.9812		942.947	68.3054
934.872	67.2707	96.1011		943.256	69.4279
934.977	67.6607	96.6582		943.575	70.6003
935.296	68.8547	98.3639		943.681	70.9956
935.606	70.0381	100.054		943.893	71.7895
935.614	70.069	100.099		944.212	72.9956
935.932	71.3037	101.862		944.415	73.7752
936.251	72.5591	103.656		944.53	74.2186
936.341	72.9182	104.169		944.848	75.4587
936.569	73.8354	105.479		945.148	76.6413
936.888	75.1326	107.332		945.167	76.7159
937.075	75.9054	108.436		945.485	77.9902
937.206	76.451	109.216		945.804	79.2817
937.525	77.7908	111.13		945.882	79.6023
937.81	79.01	112.871		946.122	80.5906
937.843	79.1521	113.074		946.44	81.9167
938.161	80.5351	115.05		946.615	82.6509
938.48	81.9399	117.057		946.759	83.2602
938.544	82.2255	117.465		947.077	84.6212
938.798	83.3666	119.095		947.348	85.7918
939.117	84.8156	121.165		947.396	85.9995
939.278	85.558	122.226		947.714	87.3954
939.435	86.2867	123.267		948.033	88.8087
939.754	87.7803	125.4		948.081	89.0251
940.012	89.0092	127.156		948.351	90.2396
940.072	89.2965	127.566		948.669	91.688
940.39	90.8353	129.765		948.815	92.356
940.709	92.397	131.996		948.988	93.154
940.746	92.5808	132.258		949.306	94.6375
941.027	93.9816	134.259		949.548	95.7754
941.346	95.5893	136.556		949.625	96.1386
941.48	96.2744	137.535		950.28	99.2829
942.214	100.091	142.988		951.013	102.888
942.947	104.027	148.61		951.746	106.585
943.681	108.094	154.42		952.479	110.375
944.415	112.288	160.411		953.211	114.25
945.148	116.603	166.575		953.944	118.221
945.882	121.051	172.931		954.676	122.276
946.615	125.622	179.46		955.409	126.425
947.348	130.32	186.172		956.141	130.654
948.081	135.147	193.067		956.873	134.968
948.815	140.107	200.153		957.605	139.365
949.548	145.188	207.412		958.337	143.843
950.28	150.389	214.841		959.069	148.399
951.013	155.721	222.458		959.801	153.032
951.746	161.177	230.253		960.533	157.738
952.479	166.756	238.223		961.265	162.514
953.211	172.447	246.353		961.996	167.352
953.944	178.264	254.663		962.728	172.26
954.676	184.19	263.128		963.459	177.222
955.409	190.236	271.766		964.191	182.248
956.141	196.385	280.549		964.922	187.319
956.873	202.64	289.485		965.653	192.439
957.605	208.998	298.569		966.384	197.604
958.337	215.456	307.794		967.115	202.808
959.069	222.009	317.156		967.846	208.047
959.801	228.653	326.647		968.577	213.316
960.533	235.383	336.261		969.308	218.61
961.265	242.193	345.99		970.039	223.924
961.996	249.07	355.815		970.769	229.244
962.728	256.026	365.752		971.5	234.58
963.459	263.037	375.767		972.23	239.912
964.191	270.115	385.878		972.961	245.247
964.922	277.234	396.049		973.691	250.566
965.653	284.398	406.284		974.421	255.87
966.384	291.6	416.571		975.152	261.16
967.115	298.832	426.902		975.882	266.413
967.846	306.086	437.265		976.612	271.633
968.577	313.355	447.65		977.341	276.804
969.308	320.632	458.045		978.071	281.935
970.039	327.907	468.438		978.801	287.012
970.769	335.163	478.804		979.531	292.027
971.5	342.41	489.158		980.26	296.969
972.23	349.622	499.46		980.99	301.842
972.961	356.807	509.725		981.719	306.628
973.691	363.939	519.913		982.448	311.327
974.421	371.017	530.024		983.178	315.938
975.152	378.042	540.06		983.907	320.441
975.882	384.986	549.98		984.636	324.838
976.612	391.849	559.784		985.365	329.121
977.341	398.612	569.446		986.094	333.284
978.071	405.285	578.979		986.823	337.321
978.801	411.849	588.356		986.88	337.633
979.531	418.295	597.564		987.199	339.351
980.26	424.605	606.578		987.517	341.042
980.99	430.787	615.41		987.551	341.22
981.719	436.815	624.021		987.836	342.708
982.448	442.689	632.413		988.154	344.347
983.178	448.408	640.582		988.28	344.987
983.907	453.947	648.495		988.472	345.958
984.636	459.306	656.151		988.791	347.542
985.365	464.476	663.538		989.009	348.611
986.094	469.451	670.644		989.109	349.098
986.823	474.221	677.458		989.428	350.625
987.517	478.567	683.667		989.737	352.08
987.551	478.773	683.962		989.746	352.123
987.836	480.494	686.42		990.065	353.591
988.154	482.379	689.113		990.383	355.03
988.28	483.113	690.161		990.466	355.399
988.472	484.221	691.745		990.701	356.438
988.791	486.02	694.315		991.02	357.815
989.009	487.227	696.038		991.194	358.555
989.109	487.775	696.822		991.338	359.161
989.428	489.485	699.265		991.657	360.475
989.737	491.103	701.576		991.922	361.546
989.746	491.151	701.644		991.975	361.757
990.065	492.77	703.958		992.294	363.007
990.383	494.344	706.206		992.612	364.224
990.466	494.746	706.78		992.65	364.367
990.701	495.871	708.387		992.93	365.408
991.02	497.351	710.501		993.249	366.559
991.194	498.14	711.629		993.379	367.019
991.338	498.783	712.548		993.567	367.675
991.657	500.168	714.526		993.886	368.757
991.922	501.284	716.121		994.107	369.489
991.975	501.504	716.435		994.204	369.805
992.294	502.792	718.274		994.523	370.818
992.612	504.03	720.042		994.834	371.774
992.65	504.174	720.249		994.841	371.795
992.93	505.218	721.74		995.159	372.738
993.249	506.357	723.367		995.478	373.644
993.379	506.808	724.011		995.562	373.877
993.567	507.445	724.922		995.796	374.514
993.886	508.483	726.404		996.115	375.348
994.107	509.174	727.391		996.29	375.792
994.204	509.469	727.813		996.433	376.145
994.523	510.404	729.149		996.752	376.906
994.834	511.269	730.385		997.018	377.514
994.841	511.288	730.411		997.07	377.629
995.159	512.12	731.6		997.388	378.315
995.478	512.899	732.713		997.707	378.964
995.562	513.097	732.995		997.745	379.039
995.796	513.626	733.752		998.025	379.575
996.115	514.301	734.715		998.344	380.148
996.29	514.65	735.214		998.473	380.37
996.433	514.922	735.603		998.662	380.683
996.752	515.491	736.416		998.981	381.179
997.018	515.926	737.037		999.2	381.499
997.07	516.006	737.152		999.299	381.638
997.388	516.468	737.812		999.617	382.057
997.707	516.876	738.395		999.928	382.429
997.745	516.922	738.46		999.936	382.438
998.025	517.231	738.901		1000.25	382.78
998.344	517.532	739.331		1000.57	383.084
998.473	517.639	739.484		1000.65	383.156
998.662	517.779	739.684		1000.89	383.348
998.981	517.972	739.96		1001.21	383.573
999.2	518.073	740.105		1001.38	383.678
999.299	518.111	740.158		1001.53	383.759
999.617	518.195	740.279		1001.85	383.905
999.928	518.226	740.323		1002.11	383.997
999.936	518.226	740.323		1002.16	384.013
1000.25	518.203	740.289		1002.48	384.081
1000.57	518.125	740.179		1002.8	384.11
1000.65	518.096	740.137		1002.84	384.111
1000.89	517.993	739.991		1003.12	384.099
1001.21	517.808	739.725		1003.44	384.049
1001.38	517.685	739.549		1003.56	384.019
1001.53	517.568	739.383		1003.76	383.96
1001.85	517.274	738.963		1004.08	383.832
1002.11	516.992	738.56		1004.29	383.723
1002.16	516.927	738.467		1004.39	383.664
1002.48	516.526	737.894		1004.71	383.457
1002.8	516.071	737.245		1005.02	383.222
1002.84	516.019	737.17		1005.03	383.211
1003.12	515.563	736.519		1005.35	382.926
1003.44	515.002	735.717		1005.67	382.602
1003.56	514.768	735.382		1005.74	382.518
1003.76	514.387	734.839		1005.99	382.239
1004.08	513.72	733.885		1006.3	381.837
1004.29	513.24	733.2		1006.47	381.613
1004.39	513	732.857		1006.62	381.397
1004.71	512.227	731.753		1006.94	380.918
1005.02	511.439	730.627		1007.2	380.505
1005.03	511.402	730.575		1007.26	380.401
1005.35	510.526	729.323		1007.58	379.845
1005.67	509.597	727.996		1007.9	379.252
1005.74	509.366	727.666		1007.92	379.201
1005.99	508.618	726.597		1008.21	378.621
1006.3	507.587	725.124		1008.53	377.952
1006.47	507.03	724.329		1008.65	377.7
1006.62	506.506	723.579		1008.85	377.246
1006.94	505.374	721.962		1009.17	376.503
1007.2	504.428	720.611		1009.38	376.002
1007.26	504.192	720.274		1009.49	375.722
1007.58	502.96	718.515		1009.81	374.905
1007.9	501.68	716.685		1010.1	374.116
1007.92	501.57	716.529		1010.13	374.052
1008.21	500.35	714.786		1010.44	373.162
1008.53	498.972	712.817		1010.76	372.237
1008.65	498.459	712.084		1010.83	372.041
1008.85	497.546	710.78		1011.08	371.276
1009.17	496.072	708.674		1011.4	370.279
1009.38	495.094	707.277		1011.55	369.781
1009.49	494.551	706.502		1011.72	369.248
1009.81	492.984	704.263		1012.04	368.181
1010.1	491.49	702.129		1012.28	367.341
1010.13	491.37	701.958		1012.35	367.081
1010.44	489.711	699.587		1012.67	365.946
1010.76	488.007	697.153		1012.99	364.778
1010.83	487.649	696.642		1013.01	364.722
1011.08	486.258	694.654		1013.31	363.576
1011.4	484.465	692.093		1013.63	362.341
1011.55	483.577	690.824		1013.73	361.931
1011.72	482.628	689.469		1013.95	361.074
1012.04	480.749	686.784		1014.26	359.774
1012.28	479.28	684.685		1014.46	358.975
1012.35	478.827	684.039		1014.58	358.443
1013.01	474.765	678.235		1014.9	357.08
1013.73	470.039	671.484		1015.18	355.851
1014.46	465.116	664.452		1015.22	355.686
1015.18	459.992	657.131		1015.54	354.262
1015.91	454.679	649.542		1015.86	352.808
1016.63	449.195	641.707		1015.91	352.567
1017.36	443.539	633.627		1016.18	351.323
1018.09	437.713	625.304		1016.49	349.81
1018.81	431.741	616.773		1016.63	349.134
1019.53	425.624	608.034		1016.81	348.267
1020.26	419.37	599.101		1017.13	346.696
1020.99	412.99	589.986		1017.36	345.553
1021.71	406.491	580.702		1017.45	345.098
1022.43	399.883	571.262		1017.77	343.471
1023.16	393.185	561.692		1018.09	341.823
1023.88	386.386	551.98		1018.09	341.818
1024.61	379.506	542.151		1018.4	340.138
1025.33	372.562	532.232		1018.72	338.433
1026.06	365.555	522.222		1018.81	337.961
1026.78	358.484	512.12		1019.53	333.968
1027.51	351.377	501.967		1020.26	329.848
1028.23	344.233	491.761		1020.99	325.609
1028.95	337.06	481.515		1021.71	321.257
1029.68	329.868	471.24		1022.43	316.797
1030.4	322.664	460.949		1023.16	312.243
1031.13	315.457	450.653		1023.88	307.589
1031.85	308.264	440.378		1024.61	302.846
1032.57	301.074	430.106		1025.33	298.029
1033.3	293.904	419.863		1026.06	293.137
1034.02	286.771	409.673		1026.78	288.171
1034.74	279.672	399.532		1027.51	283.149
1035.47	272.605	389.435		1028.23	278.073
1036.19	265.595	379.421		1028.95	272.948
1036.91	258.639	369.485		1029.68	267.782
1037.64	251.744	359.634		1030.4	262.579
1038.36	244.915	349.878		1031.13	257.348
1039.08	238.157	340.224		1031.85	252.1
1039.81	231.476	330.68		1032.57	246.829
1040.53	224.886	321.266		1033.3	241.546
1041.25	218.374	311.962		1034.02	236.266
1041.97	211.952	302.789		1034.74	230.987
1042.69	205.634	293.763		1035.47	225.707
1043.42	199.415	284.879		1036.19	220.446
1044.14	193.29	276.129		1036.91	215.203
1044.86	187.279	267.541		1037.64	209.982
1045.58	181.376	259.109		1038.36	204.788
1046.31	175.585	250.836		1039.08	199.627
1047.03	169.907	242.724		1039.81	194.503
1047.75	164.345	234.779		1040.53	189.428
1048.47	158.901	227.001		1041.25	184.391
1049.19	153.576	219.394		1041.97	179.405
1049.91	148.379	211.97		1042.69	174.478
1050.64	143.296	204.709		1043.42	169.61
1051.36	138.344	197.634		1044.14	164.795
1052.08	133.507	190.725		1044.86	160.051
1052.8	128.801	184.002		1045.58	155.375
1053.52	124.219	177.456		1046.31	150.768
1054.24	119.761	171.087		1047.03	146.235
1054.96	115.426	164.894		1047.75	141.776
1055.68	111.214	158.878		1048.47	137.396
1056.41	107.126	153.036		1049.19	133.094
1057.13	103.159	147.369		1049.91	128.88
1057.85	99.3127	141.875		1050.64	124.744
1058.57	95.5919	136.56		1051.36	120.697
1058.84	94.1957	134.565		1052.08	116.731
1059.16	92.608	132.297		1052.8	112.857
1059.29	91.9847	131.407		1053.52	109.071
1059.48	91.0432	130.062		1054.24	105.374
1059.8	89.5013	127.859		1054.96	101.766
1060.01	88.4996	126.428		1055.68	98.2472
1060.12	87.9822	125.689		1055.98	96.8407
1060.44	86.4855	123.551		1056.3	95.3315
1060.73	85.1255	121.608		1056.41	94.8184
1060.75	85.0113	121.445		1056.62	93.8398
1061.07	83.5595	119.371		1056.93	92.3657
1061.39	82.1297	117.328		1057.13	91.4796
1061.45	81.8703	116.958		1057.25	90.9092
1061.71	80.722	115.317		1057.57	89.4702
1062.03	79.3361	113.337		1057.85	88.2308
1062.17	78.7274	112.468		1057.89	88.0487
1062.35	77.972	111.389		1058.21	86.6447
1062.67	76.6293	109.47		1058.53	85.2582
1062.89	75.6951	108.136		1058.57	85.0761
1062.98	75.308	107.583		1058.84	83.8892
1063.3	74.0079	105.726		1059.16	82.5376
1063.61	72.7714	103.959		1059.29	82.0064
1063.62	72.7289	103.898		1059.48	81.2034
1063.94	71.4707	102.101		1059.8	79.8866
1064.26	70.2332	100.333		1060.01	79.0299
1064.33	69.9543	99.9348		1060.12	78.587
1064.58	69.0162	98.5946		1060.44	77.3047
1064.89	67.8195	96.885		1060.73	76.1377
1065.05	67.2419	96.0599		1060.75	76.0396
1065.21	66.643	95.2042		1061.07	74.7916
1065.53	65.4864	93.552		1061.39	73.5607
1065.77	64.632	92.3314		1061.45	73.3371
1065.85	64.3495	91.9279		1061.71	72.3468
1066.17	63.2323	90.3318		1062.03	71.1497
1066.49	62.1343	88.7634		1062.17	70.6233
1066.49	62.1223	88.7462		1062.35	69.9696
1066.8	61.0556	87.2223		1062.67	68.8062
1067.12	59.9959	85.7084		1062.89	67.9955
1067.21	59.714	85.3057		1062.98	67.6594
1067.44	58.9549	84.2213		1063.3	66.5293
1067.76	57.9325	82.7608		1063.61	65.4526
1067.93	57.398	81.9971		1063.62	65.4156
1068.08	56.9285	81.3265		1063.94	64.3184
1068.4	55.9427	79.9182		1064.26	63.2374
1068.65	55.1784	78.8263		1064.33	62.9936
1068.72	54.9749	78.5355		1064.58	62.1727
1069.03	54.0248	77.1783		1064.89	61.124
1069.35	53.0923	75.8461		1065.05	60.6173
1069.37	53.0467	75.781		1065.21	60.0914
1069.67	52.1771	74.5387		1065.53	59.0746
1069.99	51.2791	73.2558		1065.77	58.3225
1070.09	51.0065	72.8665		1065.85	58.0736
1070.31	50.398	71.9972		1066.17	57.0883
1070.63	49.5337	70.7624		1066.49	56.1184
1070.81	49.0523	70.0748		1066.49	56.1078
1070.94	48.6858	69.5512		1066.8	55.164
1071.26	47.8543	68.3633		1067.12	54.2249
1071.53	47.1818	67.4026		1067.21	53.9749
1071.58	47.0389	67.1984		1067.44	53.301
1071.9	46.2394	66.0562		1067.76	52.3921
1072.22	45.4555	64.9364		1067.93	51.9162
1072.24	45.3925	64.8464		1068.08	51.4981
1072.54	44.6871	63.8387		1068.4	50.6189
1072.85	43.934	62.7628		1068.65	49.9362
1072.96	43.6819	62.4027		1068.72	49.7543
1073.17	43.1959	61.7084		1069.03	48.9042
1073.49	42.4727	60.6753		1069.35	48.0686
1073.68	42.0477	60.0682		1069.37	48.0277
1073.81	41.7641	59.663		1069.67	47.2471
1074.13	41.0699	58.6713		1069.99	46.4398
1074.4	40.4875	57.8392		1070.09	46.1945
1074.45	40.3899	57.6999		1070.31	45.6464
1074.77	39.724	56.7485		1070.63	44.8668
1075.08	39.0718	55.8169		1070.81	44.4322
1075.12	38.9988	55.7126		1070.94	44.1009
1075.4	38.4333	54.9047		1071.26	43.3485
1075.72	37.8081	54.0116		1071.53	42.7392
1075.84	37.5813	53.6876		1071.58	42.6096
1076.04	37.1961	53.1373		1071.9	41.8838
1076.36	36.5971	52.2816		1072.22	41.1712
1076.56	36.2286	51.7551		1072.24	41.1138
1076.68	36.0109	51.4441		1072.54	40.4714
1076.99	35.4372	50.6246		1072.85	39.7845
1077.28	34.9421	49.9173		1072.96	39.5543
1077.31	34.876	49.8228		1073.17	39.1103
1077.63	34.3269	49.0384		1073.49	38.4485
1077.95	33.7898	48.2711		1073.68	38.0591
1077.99	33.7161	48.1658		1073.81	37.7991
1078.27	33.2644	47.5206		1074.13	37.1618
1078.59	32.7507	46.7867		1074.4	36.6264
1078.71	32.5515	46.5022		1074.45	36.5367
1078.91	32.2484	46.0691		1074.77	35.9234
1079.22	31.7572	45.3675		1075.08	35.3218
1079.43	31.4446	44.9208		1075.12	35.2544
1079.54	31.2771	44.6816		1075.4	34.7319
1079.86	30.8078	44.0112		1075.72	34.1534
1080.15	30.393	43.4186		1075.84	33.9433
1080.18	30.3492	43.356		1076.04	33.5862
1080.5	29.901	42.7157		1076.36	33.0301
1080.82	29.4631	42.0901		1076.56	32.6875
1080.87	29.3946	41.9924		1076.68	32.485
1081.13	29.0352	41.4789		1076.99	31.9507
1081.45	28.6173	40.8818		1077.28	31.4889
1081.58	28.4474	40.6392		1077.31	31.4271
1081.77	28.2091	40.2987		1077.63	30.9141
1082.09	27.8104	39.7291		1077.95	30.4115
1082.3	27.5493	39.3561		1077.99	30.3424
1082.41	27.4211	39.173		1078.27	29.919
1082.73	27.041	38.63		1078.59	29.4367
1083.02	26.6982	38.1403		1078.71	29.2495
1083.04	26.6699	38.0999		1078.91	28.9643
1083.36	26.3077	37.5824		1079.22	28.5017
1083.68	25.9541	37.0773		1079.43	28.2068
1083.74	25.8922	36.9888		1079.54	28.0488
1084	25.6091	36.5845		1079.86	27.6053
1084.32	25.2725	36.1035		1080.15	27.2127
1084.45	25.1304	35.9006		1080.18	27.1712
1084.64	24.944	35.6343		1080.5	26.7463
1084.96	24.6236	35.1765		1080.82	26.3305
1085.17	24.4088	34.8698		1080.87	26.2655
1085.27	24.311	34.73		1081.13	25.9236
1085.59	24.0062	34.2945		1081.45	25.5254
1085.89	23.7277	33.8967		1081.58	25.3634
1085.91	23.7089	33.8699		1081.77	25.1359
1086.23	23.419	33.4558		1082.09	24.7549
1086.55	23.1364	33.0521		1082.3	24.505
1086.61	23.0833	32.9761		1082.41	24.3822
1086.87	22.8609	32.6585		1082.73	24.0178
1087.18	22.5924	32.2749		1083.02	23.6886
1087.33	22.4758	32.1082		1083.04	23.6614
1087.5	22.3307	31.901		1083.36	23.3129
1087.82	22.0757	31.5367		1083.68	22.9723
1088.04	21.9025	31.2893		1083.74	22.9125
1088.14	21.8272	31.1817		1084	22.6393
1088.46	21.5851	30.8359		1084.32	22.3139
1088.76	21.3619	30.517		1084.45	22.1764
1088.78	21.3493	30.499		1084.64	21.9959
1089.09	21.1196	30.1709		1084.96	21.6851
1089.41	20.8959	29.8513		1085.17	21.4766
1089.48	20.8524	29.7891		1085.27	21.3815
1089.73	20.6781	29.5401		1085.59	21.0849
1090.05	20.466	29.2371		1085.89	20.8135
1090.19	20.3725	29.1035		1085.91	20.7952
1090.37	20.2595	28.9421		1086.23	20.5122
1090.69	20.0585	28.655		1086.55	20.2359
1090.91	19.9208	28.4582		1086.61	20.1839
1091.01	19.8629	28.3755		1086.87	19.9661
1091.32	19.6725	28.1035		1087.18	19.7027
1091.63	19.4958	27.8512		1087.33	19.5881
1091.64	19.4872	27.8389		1087.5	19.4456
1091.96	19.3069	27.5813		1087.82	19.1946
1092.28	19.1316	27.3308		1088.04	19.0239
1092.34	19.0963	27.2804		1088.14	18.9496
1092.6	18.961	27.0871		1088.46	18.7106
1092.92	18.7951	26.8501		1088.76	18.4898
1093.06	18.7214	26.7449		1088.78	18.4773
1093.23	18.6337	26.6196		1089.09	18.2498
1093.55	18.4768	26.3955		1089.41	18.0278
1093.78	18.3689	26.2413		1089.48	17.9846
1093.87	18.3243	26.1776		1089.73	17.8113
1094.19	18.176	25.9657		1090.05	17.6001
1094.49	18.0385	25.7693		1090.19	17.5069
1094.51	18.0319	25.7598		1090.37	17.3942
1094.83	17.8918	25.5597		1090.69	17.1934
1095.14	17.7556	25.3652		1090.91	17.0557
1095.21	17.7282	25.326		1091.01	16.9977
1095.46	17.6233	25.1762		1091.32	16.8069
1095.78	17.4948	24.9926		1091.63	16.6296
1095.93	17.4377	24.911		1091.64	16.6209
1096.1	17.3699	24.8142		1091.96	16.4397
1096.42	17.2486	24.6409		1092.28	16.2631
1096.64	17.1655	24.5222		1092.34	16.2275
1096.74	17.1308	24.4726		1092.6	16.091
1097.06	17.0164	24.3092		1092.92	15.9233
1097.36	16.9107	24.1582		1093.06	15.8488
1097.37	16.9054	24.1505		1093.23	15.76
1097.69	16.7975	23.9964		1093.55	15.601
1098.01	16.6928	23.8469		1093.78	15.4914
1098.07	16.6723	23.8176		1093.87	15.4461
1098.33	16.5912	23.7017		1094.19	15.2952
1098.65	16.4926	23.5608		1094.49	15.1551
1098.79	16.4493	23.499		1094.51	15.1484
1098.97	16.3969	23.4241		1094.83	15.0054
1099.28	16.304	23.2914		1095.14	14.8662
1099.51	16.2409	23.2013		1095.21	14.8381
1099.6	16.2139	23.1627		1095.46	14.7307
1099.92	16.1265	23.0378		1095.78	14.5989
1100.22	16.0463	22.9232		1095.93	14.5402
1100.24	16.0417	22.9167		1096.1	14.4706
1100.56	15.9595	22.7992		1096.42	14.3458
1100.88	15.8797	22.6853		1096.64	14.2601
1100.94	15.8645	22.6636		1096.74	14.2243
1101.19	15.8024	22.5748		1097.06	14.1062
1101.51	15.7274	22.4677		1097.36	13.9969
1101.65	15.6952	22.4218		1097.37	13.9913
1101.83	15.6548	22.3639		1097.69	13.8796
1102.15	15.5843	22.2633		1098.01	13.7709
1102.37	15.5371	22.1959		1098.07	13.7496
1102.47	15.516	22.1658		1098.33	13.6653
1102.79	15.4499	22.0713		1098.65	13.5626
1103.08	15.39	21.9857		1098.79	13.5175
1103.11	15.3858	21.9797		1098.97	13.4627
1103.42	15.3237	21.891		1099.28	13.3657
1103.74	15.2635	21.805		1099.51	13.2997
1103.8	15.253	21.79		1099.6	13.2714
1104.06	15.2052	21.7218		1099.92	13.1798
1104.38	15.1488	21.6412		1100.22	13.0955
1104.52	15.1252	21.6075		1100.24	13.0907
1104.7	15.0942	21.5631		1100.56	13.0042
1105.02	15.0412	21.4875		1100.88	12.9202
1105.23	15.0066	21.438		1100.94	12.9042
1105.33	14.99	21.4143		1101.19	12.8386
1105.65	14.9404	21.3434		1101.51	12.7593
1105.94	14.8963	21.2804		1101.65	12.7253
1105.97	14.8924	21.2748		1101.83	12.6824
1106.29	14.8459	21.2085		1102.15	12.6077
1106.61	14.801	21.1442		1102.37	12.5575
1106.66	14.7937	21.1339		1102.47	12.5351
1106.93	14.7575	21.0821		1102.79	12.4647
1107.24	14.7154	21.022		1103.08	12.4009
1107.38	14.6985	20.9979		1103.11	12.3963
1107.56	14.6746	20.9638		1103.42	12.33
1107.88	14.6353	20.9075		1103.74	12.2657
1108.09	14.6102	20.8717		1103.8	12.2544
1108.2	14.5972	20.8531		1104.06	12.2032
1108.52	14.5603	20.8005		1104.38	12.1426
1108.81	14.5282	20.7546		1104.52	12.1173
1108.84	14.5247	20.7496		1104.7	12.0838
1109.16	14.4903	20.7004		1105.02	12.0268
1109.47	14.457	20.6528		1105.23	11.9895
1109.52	14.4523	20.6462		1105.33	11.9715
1109.79	14.4248	20.6069		1105.65	11.9179
1110.11	14.3937	20.5624		1105.94	11.8702
1110.23	14.3819	20.5456		1105.97	11.8659
1110.43	14.3637	20.5195		1106.29	11.8156
1110.75	14.3346	20.478		1106.61	11.7667
1110.95	14.3168	20.4526		1106.66	11.7589
1111.07	14.3066	20.4379		1106.93	11.7194
1111.38	14.2795	20.3992		1107.24	11.6735
1111.66	14.2565	20.3664		1107.38	11.6551
1111.7	14.2533	20.3618		1107.56	11.629
1112.02	14.228	20.3257		1107.88	11.5859
1112.34	14.2036	20.2908		1108.09	11.5585
1112.38	14.2008	20.2868		1108.2	11.5442
1112.66	14.18	20.2571		1108.52	11.5037
1112.98	14.1572	20.2246		1108.81	11.4684
1113.09	14.1493	20.2132		1108.84	11.4646
1113.29	14.1353	20.1932		1109.16	11.4266
1113.61	14.1141	20.1629		1109.47	11.3899
1113.81	14.1016	20.1451		1109.52	11.3848
1113.93	14.0936	20.1337		1109.79	11.3543
1114.25	14.0738	20.1055		1110.11	11.3199
1114.52	14.0576	20.0823		1110.23	11.3069
1114.57	14.0548	20.0782		1110.43	11.2866
1114.89	14.0364	20.052		1110.75	11.2543
1115.21	14.0186	20.0266		1110.95	11.2345
1115.23	14.0171	20.0244		1111.07	11.2231
1115.52	14.0015	20.0022		1111.38	11.1928
1115.84	13.985	19.9786		1111.66	11.1672
1115.95	13.9797	19.9709		1111.7	11.1636
1116.16	13.9691	19.9559		1112.02	11.1353
1116.48	13.9537	19.9339		1112.34	11.108
1116.66	13.9452	19.9218		1112.38	11.1048
1116.8	13.939	19.9128		1112.66	11.0815
1117.12	13.9247	19.8924		1112.98	11.0559
1117.38	13.9135	19.8764		1113.09	11.0469
1117.43	13.9109	19.8728		1113.29	11.0311
1117.75	13.8977	19.8538		1113.61	11.0072
1118.07	13.8849	19.8356		1113.81	10.9931
1118.09	13.8842	19.8346		1113.93	10.984
1118.39	13.8726	19.818		1114.25	10.9617
1118.71	13.8607	19.8011		1114.52	10.9433
1118.8	13.8573	19.7962		1114.57	10.94
1119.03	13.8493	19.7847		1114.89	10.9191
1119.34	13.8383	19.769		1115.21	10.8989
1119.52	13.8326	19.7608		1115.23	10.8971
1119.66	13.8277	19.7539		1115.52	10.8794
1119.98	13.8175	19.7393		1115.84	10.8605
1120.23	13.8098	19.7283		1115.95	10.8544
1120.3	13.8077	19.7252		1116.16	10.8423
1120.62	13.7982	19.7117		1116.48	10.8247
1120.94	13.7891	19.6987		1116.66	10.8149
1120.94	13.7889	19.6985		1116.8	10.8077
1121.26	13.7803	19.6862		1117.12	10.7913
1121.57	13.7719	19.6741		1117.38	10.7784
1121.66	13.7698	19.6711		1117.43	10.7755
1121.89	13.7638	19.6625		1117.75	10.7601
1122.21	13.756	19.6514		1118.07	10.7454
1122.37	13.7522	19.646		1118.09	10.7446
1122.53	13.7484	19.6406		1118.39	10.7311
1122.85	13.7412	19.6303		1118.71	10.7173
1123.08	13.7361	19.6229		1118.8	10.7134
1123.17	13.7342	19.6203		1119.03	10.7041
1123.48	13.7275	19.6108		1119.34	10.6912
1123.8	13.7213	19.6018		1119.52	10.6845
1123.8	13.7211	19.6016		1119.66	10.6789
1124.12	13.7149	19.5927		1119.98	10.6669
1124.44	13.709	19.5842		1120.23	10.658
1124.51	13.7077	19.5825		1120.3	10.6554
1124.76	13.7032	19.5761		1120.62	10.6443
1125.08	13.6977	19.5682		1120.94	10.6336
1125.22	13.6953	19.5647		1120.94	10.6334
1125.39	13.6924	19.5606		1121.26	10.6233
1125.71	13.6874	19.5534		1121.57	10.6133
1125.93	13.684	19.5485		1121.66	10.6108
1126.03	13.6825	19.5464		1121.89	10.6037
1126.35	13.6778	19.5397		1122.21	10.5945
1126.65	13.6736	19.5337		1122.37	10.59
1126.67	13.6733	19.5333		1122.53	10.5855
1126.99	13.669	19.5271		1122.85	10.577
1127.31	13.6648	19.5211		1123.08	10.5708
1127.36	13.6641	19.5202		1123.17	10.5687
1127.62	13.6608	19.5154		1123.48	10.5607
1127.94	13.657	19.5099		1123.8	10.5532
1128.07	13.6555	19.5078		1123.8	10.553
1128.26	13.6533	19.5047		1124.12	10.5456
1128.58	13.6497	19.4996		1124.44	10.5384
1128.78	13.6476	19.4965		1124.51	10.5369
1128.9	13.6463	19.4948		1124.76	10.5316
1129.22	13.6431	19.4901		1125.08	10.525
1129.5	13.6403	19.4862		1125.22	10.522
1129.53	13.64	19.4857		1125.39	10.5186
1129.85	13.637	19.4814		1125.71	10.5124
1130.17	13.6341	19.4773		1125.93	10.5083
1130.21	13.6338	19.4768		1126.03	10.5065
1130.49	13.6313	19.4733		1126.35	10.5008
1130.81	13.6287	19.4695		1126.65	10.4957
1130.92	13.6278	19.4682		1126.67	10.4954
1131.13	13.6261	19.4659		1126.99	10.4901
1131.45	13.6237	19.4624		1127.31	10.485
1131.63	13.6223	19.4604		1127.36	10.4842
1131.76	13.6213	19.4591		1127.62	10.4802
1132.08	13.6191	19.4559		1127.94	10.4755
1132.34	13.6173	19.4533		1128.07	10.4736
1132.4	13.617	19.4528		1128.26	10.4709
1132.72	13.6149	19.4499		1128.58	10.4666
1133.04	13.6129	19.447		1128.78	10.4639
1133.06	13.6128	19.4469		1128.9	10.4624
1133.36	13.611	19.4443		1129.22	10.4584
1133.67	13.6092	19.4417		1129.5	10.455
1133.77	13.6087	19.441		1130.21	10.4469
1133.99	13.6075	19.4392		1130.92	10.4394
1134.31	13.6058	19.4369		1131.63	10.4326
1134.48	13.605	19.4356		1132.34	10.4264
1134.63	13.6042	19.4346		1133.06	10.4207
1134.95	13.6027	19.4324		1133.77	10.4155
1135.19	13.6015	19.4308		1134.48	10.4107
1135.27	13.6012	19.4303		1135.19	10.4064
1135.9	13.5985	19.4264		1135.9	10.4025

## Sheet: Fig. 4b
Control	3.01
APSA	3.96
4-ABPA	6.97

## Sheet: Fig. 4h
Control	4-ABPA	Control	4-ABPA
17.8195	20.1869	22.1969	23.7884
17.9463	21.5807	22.3643	22.7499
16.6836	20.4076	22.6188	23.146
18.1956	20.9333	22.3184	23.8531
18.3465	20.1057	22.6598	23.8683
18.3973	20.1824	23.0008	24.194
16.7369	20.2373	23.004	24.4837
18.4681	20.8867	22.0768	23.4338
17.0724	20.6925	21.8631	23.4082
16.8492	21.2768	21.9491	23.569
18.1944	21.0735	22.9308	23.9102
17.4967	21.3501	21.5471	24.03
		22.8802	24.054
		23.0732	23.9878
		23.0131	23.7122
		22.6525	24.1673
		22.6109	24.11
		22.7518	22.9499
		22.3184	23.3084
		22.1969	23.472
		22.8592	23.668

## Sheet: Supplementary Fig. 11
29.7592	29.3878	30.6612	0.76339	0.80686	0.80251	17.8195	19.2005	20.1869	0.80088	0.81795	0.8439
29.0286	29.5367	31.1286	0.78442	0.79198	0.81898	17.9463	19.463	21.5807	0.78772	0.82615	0.86621
29.1571	30.2143	30.3816	0.74522	0.80059	0.81041	16.6836	19.8613	20.4076	0.77926	0.82418	0.86136
29.3755	28.9286	30.6245	0.79139	0.8013	0.8157	18.1956	18.5862	20.9333	0.79336	0.82333	0.85942
30.3551	29.1571	30.7449	0.75942	0.80282	0.8194	18.3465	18.9761	20.1057	0.78584	0.81674	0.84972
30.0857	29.398	31.1571	0.76488	0.80151	0.80808	18.3973	19.227	20.1824	0.79054	0.82217	0.85263
30.0878	29.7122	30.5653	0.74185	0.80085	0.81015	16.7369	19.7227	20.2373	0.799	0.8273	0.86039
30.1163	28.8388	31.049	0.78578	0.78475	0.81727	18.4681	18.874	20.8867	0.79712	0.81579	0.8439
30.1469	29.651	30.6102	0.76827	0.80112	0.80823	17.0724	19.1483	20.6925	0.79148	0.81929	0.85069
29.8857	29.2918	30.3082	0.77545	0.79951	0.80175	16.8492	19.0466	21.2768	0.78866	0.81641	0.8536
29.0837	29.3551	30.3122	0.76908	0.80612	0.80849	18.1944	19.1395	21.0735	0.77644	0.81784	0.84293
29.5286		30.4551	0.75484		0.82189	17.4967		21.3501	0.79524		0.8536

## Sheet: Supplementary Fig. 14
24.1143	24.9265	0.81911	0.83713	22.1969	23.7884	1.10044	1.1301
24.502	24.7326	0.83365	0.85453	22.3643	22.7499	1.10872	1.13647
24.3204	25.4816	0.83735	0.83041	22.6188	23.146	1.10139	1.13039
24.3571	25.4571	0.77569	0.83259	22.3184	23.8531	1.1073	1.13487
25.1367	24.5143	0.77951	0.82674	22.6598	23.8683	1.10765	1.13336
25.1837	24.5061	0.77709	0.84208	23.0008	24.194	1.09848	1.13597
24.9837	25.6653	0.81042	0.82792	23.004	24.4837	1.10434	1.12723
24.8102	25.4429	0.82769	0.83667	22.0768	23.4338	1.10731	1.13614
24.7408	25.2	0.8244	0.8549	21.8631	23.4082	1.10867	1.13497
24.7837	24.7367	0.82675	0.85034	21.9491	23.569	1.11533	1.12687
24.3939	24.3224	0.82258	0.85798	22.9308	23.9102	1.10495	1.12565
24.6082	24.6551	0.80624	0.84323	21.5471	24.03	1.10485	1.12762
25.3	24.5184	0.8311	0.85278	22.8802	24.054	1.10025	1.12968
25.6143	25.3531	0.83125	0.83532	23.0732	23.9878	1.11606	1.1292
25.3694	24.8959	0.82014	0.85627	23.0131	23.7122	1.11865	1.12721
25.2388	25.1612	0.83918	0.84144	22.6525	24.1673	1.11927	1.1284
25.649	25.2326	0.82582	0.83761	22.6109	24.11	1.11739	1.1273
24.9939	25.1	0.83488	0.84463	22.7518	22.9499	1.11892	1.12723
24.7408	24.4735	0.79631	0.86226	22.3184	23.3084	1.09965	1.13186
24.9	25.0755	0.7918	0.8511	22.1969	23.472	1.10056	1.13611
25.1184	25.1429	0.81089	0.84884	22.8592	23.668	1.11632	1.12714
